# Supplementary material for: A diagnostic classifier for gene expression-based identification of early Lyme disease
Source: Commun Med (Lond). 2022 Jul 22;2:92. doi: 10.1038/s43856-022-00127-2 (PMC9306241; doi:10.1038/s43856-022-00127-2)
Supplement: Supplementary file 2 — Supplementary Data 1 [file 43856_2022_127_MOESM2_ESM.xlsx]

## Sheet: Supplementary Data 1
sample number	sample ID	visit #	longitudinal Lyme patient ID	transcriptome set	TREx run	class	sample type	sample origin	infection	transcriptome profiling done?	included in training set?	included in test set?	flu-like symptoms (for Lyme patients)	PTLD status (RTH="return to health")	ELISA	total # of reactive IgM bands	total # of reactive IgG bands	FASTQ file
1	B1	V1 (0 weeks)	−	set2	−	non-Lyme	PBMC	UCSF	bacteremia	Y	N	N	−	−	−	−	−	B1
2	B10	V1 (0 weeks)	−	−	TREx3	non-Lyme	PBMC	UCSF	bacteremia	N	Y	N	−	−	−	−	−
3	B11	V1 (0 weeks)	−	−	TREx3	non-Lyme	PBMC	UCSF	bacteremia	N	Y	N	−	−	−	−	−
4	B12	V1 (0 weeks)	−	−	TREx3	non-Lyme	PBMC	UCSF	bacteremia	N	Y	N	−	−	−	−	−
5	B13	V1 (0 weeks)	−	−	TREx4	non-Lyme	PBMC	UCSF	bacteremia	N	Y	N	−	−	−	−	−
6	B14	V1 (0 weeks)	−	−	TREx4	non-Lyme	PBMC	UCSF	bacteremia	N	Y	N	−	−	−	−	−
7	B15	V1 (0 weeks)	−	−	TREx4	non-Lyme	PBMC	UCSF	bacteremia	N	Y	N	−	−	−	−	−
8	B16	V1 (0 weeks)	−	−	TREx3	non-Lyme	PBMC	UCSF	bacteremia	N	N	Y	−	−	−	−	−
9	B17	V1 (0 weeks)	−	−	TREx3	non-Lyme	PBMC	UCSF	bacteremia	N	N	Y	−	−	−	−	−
10	B18	V1 (0 weeks)	−	−	TREx3	non-Lyme	PBMC	UCSF	bacteremia	N	N	Y	−	−	−	−	−
11	B19	V1 (0 weeks)	−	−	TREx3	non-Lyme	PBMC	UCSF	bacteremia	N	N	Y	−	−	−	−	−
12	B2	V1 (0 weeks)	−	set2	−	non-Lyme	PBMC	UCSF	bacteremia	Y	N	N	−	−	−	−	−	B2
13	B20	V1 (0 weeks)	−	−	TREx4	non-Lyme	PBMC	UCSF	bacteremia	N	N	Y	−	−	−	−	−
14	B21	V1 (0 weeks)	−	−	TREx4	non-Lyme	PBMC	UCSF	bacteremia	N	N	Y	−	−	−	−	−
15	B3	V1 (0 weeks)	−	set2	−	non-Lyme	PBMC	UCSF	bacteremia	Y	N	N	−	−	−	−	−	B3
16	B4	V1 (0 weeks)	−	set2	−	non-Lyme	PBMC	UCSF	bacteremia	Y	N	N	−	−	−	−	−	B4
17	B5	V1 (0 weeks)	−	set2	−	non-Lyme	PBMC	UCSF	bacteremia	Y	N	N	−	−	−	−	−	B5
18	B6	V1 (0 weeks)	−	set2	−	non-Lyme	PBMC	UCSF	bacteremia	Y	N	N	−	−	−	−	−	B6
19	B7	V1 (0 weeks)	−	−	TREx2	non-Lyme	PBMC	UCSF	bacteremia	N	Y	N	−	−	−	−	−
20	B8	V1 (0 weeks)	−	−	TREx2	non-Lyme	PBMC	UCSF	bacteremia	N	Y	N	−	−	−	−	−
21	B9	V1 (0 weeks)	−	−	TREx2	non-Lyme	PBMC	UCSF	bacteremia	N	Y	N	−	−	−	−	−
22	C1	V1 (0 weeks)	−	set1	TREx1	non-Lyme	PBMC	JHMI	uninfected	Y	Y	N	−	−	−	−	−	02-18_V
23	C10	V1 (0 weeks)	−	set1	TREx1	non-Lyme	PBMC	JHMI	uninfected	Y	Y	N	−	−	−	−	−	02-60_V
24	C11	V1 (0 weeks)	−	set1	TREx1	non-Lyme	PBMC	JHMI	uninfected	Y	Y	N	−	−	−	−	−	02-61_V
25	C12	V1 (0 weeks)	−	set1	TREx1	non-Lyme	PBMC	JHMI	uninfected	Y	Y	N	−	−	−	−	−	02-83_V
26	C13-1	V1 (0 weeks)	−	set1	TREx4	non-Lyme	PBMC	JHMI	uninfected	Y	Y	N	−	−	−	−	−	02-21_V
27	C13-2	V1 (0 weeks)	−	set2	TREx4	non-Lyme	PBMC	JHMI	uninfected	Y	N	N	−	−	−	−	−	C13-2
28	C14	V1 (0 weeks)	−	set2	TREx1	non-Lyme	PBMC	JHMI	uninfected	Y	Y	N	−	−	−	−	−	C14
29	C15	V1 (0 weeks)	−	set2	TREx1	non-Lyme	PBMC	JHMI	uninfected	Y	Y	N	−	−	−	−	−	C15
30	C16	V1 (0 weeks)	−	set2	TREx1	non-Lyme	PBMC	JHMI	uninfected	Y	Y	N	−	−	−	−	−	C16
31	C17	V1 (0 weeks)	−	set2	TREx1	non-Lyme	PBMC	JHMI	uninfected	Y	Y	N	−	−	−	−	−	C17
32	C18	V1 (0 weeks)	−	set2	TREx4	non-Lyme	PBMC	JHMI	uninfected	Y	Y	N	−	−	−	−	−	C18
33	C19	V1 (0 weeks)	−	−	TREx1	non-Lyme	PBMC	JHMI	uninfected	N	Y	N	−	−	−	−	−	C8
34	C2	V1 (0 weeks)	−	set1	TREx1	non-Lyme	PBMC	JHMI	uninfected	Y	Y	N	−	−	−	−	−	02-19_V
35	C20	V1 (0 weeks)	−	−	TREx2	non-Lyme	PBMC	JHMI	uninfected	N	Y	N	−	−	−	−	−	L1
36	C21	V1 (0 weeks)	−	−	TREx2	non-Lyme	PBMC	JHMI	uninfected	N	Y	N	−	−	−	−	−	L10-1
37	C22	V1 (0 weeks)	−	−	TREx2	non-Lyme	PBMC	JHMI	uninfected	N	Y	N	−	−	−	−	−	L11-1
38	C23	V1 (0 weeks)	−	−	TREx2	non-Lyme	PBMC	JHMI	uninfected	N	Y	N	−	−	−	−	−	L12-1
39	C24	V1 (0 weeks)	−	−	TREx2	non-Lyme	PBMC	JHMI	uninfected	N	Y	N	−	−	−	−	−	L13
40	C25	V1 (0 weeks)	−	−	TREx2	non-Lyme	PBMC	BCCDC	uninfected	N	Y	N	−	−	−	−	−	L14
41	C26	V1 (0 weeks)	−	−	TREx2	non-Lyme	PBMC	BCCDC	uninfected	N	Y	N	−	−	−	−	−	L15
42	C27	V1 (0 weeks)	−	−	TREx2	non-Lyme	PBMC	BCCDC	uninfected	N	Y	N	−	−	−	−	−	L16-1
43	C28	V1 (0 weeks)	−	−	TREx2	non-Lyme	PBMC	BCCDC	uninfected	N	Y	N	−	−	−	−	−	L17-1
44	C29-1	V1 (0 weeks)	−	−	TREx2	non-Lyme	PBMC	BSRI	uninfected	N	Y	N	−	−	−	−	−	L18-1
45	C29-2	V1 (0 weeks)	−	−	TREx2	non-Lyme	PBMC	BSRI	uninfected	N	Y	N	−	−	−	−	−	L19
46	C3	V1 (0 weeks)	−	set1	TREx1	non-Lyme	PBMC	JHMI	uninfected	Y	Y	N	−	−	−	−	−	02-22_V
47	C30-1	V1 (0 weeks)	−	−	TREx2	non-Lyme	PBMC	BSRI	uninfected	N	Y	N	−	−	−	−	−	L20
48	C30-2	V1 (0 weeks)	−	−	TREx3	non-Lyme	PBMC	BSRI	uninfected	N	Y	N	−	−	−	−	−	L21-1
49	C31-1	V1 (0 weeks)	−	−	TREx2	non-Lyme	PBMC	BSRI	uninfected	N	Y	N	−	−	−	−	−	L22
50	C31-2	V1 (0 weeks)	−	−	TREx3	non-Lyme	PBMC	BSRI	uninfected	N	Y	N	−	−	−	−	−	L23-1
51	C31-3	V1 (0 weeks)	−	−	TREx3	non-Lyme	PBMC	BSRI	uninfected	N	Y	N	−	−	−	−	−	L24-1
52	C32	V1 (0 weeks)	−	−	TREx4	non-Lyme	PBMC	BSRI	uninfected	N	Y	N	−	−	−	−	−	L25-1
53	C33-1	V1 (0 weeks)	−	−	TREx4	non-Lyme	PBMC	BSRI	uninfected	N	Y	N	−	−	−	−	−	L26
54	C33-2	V1 (0 weeks)	−	−	TREx4	non-Lyme	PBMC	BSRI	uninfected	N	Y	N	−	−	−	−	−	L27-1
55	C33-3	V1 (0 weeks)	−	−	TREx4	non-Lyme	PBMC	BSRI	uninfected	N	Y	N	−	−	−	−	−	L28-1
56	C34-1	V1 (0 weeks)	−	−	TREx3	non-Lyme	PBMC	BSRI	uninfected	N	Y	N	−	−	−	−	−	L3-1
57	C34-2	V1 (0 weeks)	−	−	TREx3	non-Lyme	PBMC	BSRI	uninfected	N	Y	N	−	−	−	−	−	L4-1
58	C35-1	V1 (0 weeks)	−	−	TREx3	non-Lyme	PBMC	BSRI	uninfected	N	Y	N	−	−	−	−	−	L5-1
59	C35-2	V1 (0 weeks)	−	−	TREx3	non-Lyme	PBMC	BSRI	uninfected	N	Y	N	−	−	−	−	−	L6
60	C36-1	V1 (0 weeks)	−	−	TREx3	non-Lyme	PBMC	BSRI	uninfected	N	Y	N	−	−	−	−	−	L7
61	C36-2	V1 (0 weeks)	−	−	TREx3	non-Lyme	PBMC	BSRI	uninfected	N	Y	N	−	−	−	−	−	L8-1
62	C37-1	V1 (0 weeks)	−	−	TREx3	non-Lyme	PBMC	BSRI	uninfected	N	Y	N	−	−	−	−	−	L9-1
63	C37-2	V1 (0 weeks)	−	−	TREx3	non-Lyme	PBMC	BSRI	uninfected	N	Y	N	−	−	−	−	−
64	C38-1	V1 (0 weeks)	−	−	TREx3	non-Lyme	PBMC	BSRI	uninfected	N	Y	N	−	−	−	−	−
65	C38-2	V1 (0 weeks)	−	−	TREx3	non-Lyme	PBMC	BSRI	uninfected	N	Y	N	−	−	−	−	−
66	C39-1	V1 (0 weeks)	−	−	TREx3	non-Lyme	PBMC	BSRI	uninfected	N	Y	N	−	−	−	−	−
67	C39-2	V1 (0 weeks)	−	−	TREx3	non-Lyme	PBMC	BSRI	uninfected	N	Y	N	−	−	−	−	−
68	C4	V1 (0 weeks)	−	set1	TREx1	non-Lyme	PBMC	JHMI	uninfected	Y	Y	N	−	−	−	−	−	02-41_V
69	C40	V1 (0 weeks)	−	−	TREx4	non-Lyme	PBMC	BSRI	uninfected	N	Y	N	−	−	−	−	−
70	C41	V1 (0 weeks)	−	−	TREx4	non-Lyme	PBMC	BSRI	uninfected	N	Y	N	−	−	−	−	−
71	C42	V1 (0 weeks)	−	−	TREx4	non-Lyme	PBMC	BSRI	uninfected	N	Y	N	−	−	−	−	−
72	C43	V1 (0 weeks)	−	−	TREx4	non-Lyme	PBMC	BSRI	uninfected	N	Y	N	−	−	−	−	−
73	C44	V1 (0 weeks)	−	−	TREx3	non-Lyme	PBMC	JHMI	uninfected	N	N	Y	−	−	−	−	−
74	C45	V1 (0 weeks)	−	−	TREx3	non-Lyme	PBMC	BCCDC	uninfected	N	N	Y	−	−	−	−	−
75	C46	V1 (0 weeks)	−	−	TREx3	non-Lyme	PBMC	BCCDC	uninfected	N	N	Y	−	−	−	−	−
76	C47	V1 (0 weeks)	−	−	TREx3	non-Lyme	PBMC	BCCDC	uninfected	N	N	Y	−	−	−	−	−
77	C48	V1 (0 weeks)	−	−	TREx3	non-Lyme	PBMC	BCCDC	uninfected	N	N	Y	−	−	−	−	−
78	C49	V1 (0 weeks)	−	−	TREx3	non-Lyme	PBMC	BCCDC	uninfected	N	N	Y	−	−	−	−	−
79	C5	V1 (0 weeks)	−	set1	TREx1	non-Lyme	PBMC	JHMI	uninfected	Y	Y	N	−	−	−	−	−	02-55_V
80	C50	V1 (0 weeks)	−	−	TREx3	non-Lyme	PBMC	BCCDC	uninfected	N	N	Y	−	−	−	−	−
81	C51	V1 (0 weeks)	−	−	TREx3	non-Lyme	PBMC	BSRI	uninfected	N	N	Y	−	−	−	−	−
82	C52	V1 (0 weeks)	−	−	TREx3	non-Lyme	PBMC	BSRI	uninfected	N	N	Y	−	−	−	−	−
83	C53	V1 (0 weeks)	−	−	TREx3	non-Lyme	PBMC	BSRI	uninfected	N	N	Y	−	−	−	−	−
84	C54	V1 (0 weeks)	−	−	TREx3	non-Lyme	PBMC	BSRI	uninfected	N	N	Y	−	−	−	−	−
85	C55	V1 (0 weeks)	−	−	TREx4	non-Lyme	PBMC	BSRI	uninfected	N	N	Y	−	−	−	−	−
86	C56	V1 (0 weeks)	−	−	TREx4	non-Lyme	PBMC	BSRI	uninfected	N	N	Y	−	−	−	−	−
87	C57	V1 (0 weeks)	−	−	TREx3	non-Lyme	PBMC	JHMI	uninfected	N	N	Y	−	−	−	−	−
88	C58	V1 (0 weeks)	−	−	TREx4	non-Lyme	PBMC	BSRI	uninfected	N	N	Y	−	−	−	−	−
89	C6-1	V1 (0 weeks)	−	set1	TREx1	non-Lyme	PBMC	JHMI	uninfected	Y	Y	N	−	−	−	−	−	02-56_V
90	C6-2	V1 (0 weeks)	−	−	TREx2	non-Lyme	PBMC	JHMI	uninfected	N	Y	N	−	−	−	−	−
91	C7-1	V1 (0 weeks)	−	set1	TREx1	non-Lyme	PBMC	JHMI	uninfected	Y	Y	N	−	−	−	−	−	02-57_V
92	C7-2	V1 (0 weeks)	−	−	TREx2	non-Lyme	PBMC	JHMI	uninfected	N	Y	N	−	−	−	−	−
93	C8	V1 (0 weeks)	−	set1	TREx1	non-Lyme	PBMC	JHMI	uninfected	Y	Y	N	−	−	−	−	−	02-58_V
94	C9	V1 (0 weeks)	−	set1	TREx1	non-Lyme	PBMC	JHMI	uninfected	Y	Y	N	−	−	−	−	−	02-59_V
95	I1	V1 (0 weeks)	−	set2	−	non-Lyme	PBMC	UCSF	influenza	Y	N	N	−	−	−	−	−	I1
96	I10	V1 (0 weeks)	−	−	TREx2	non-Lyme	PBMC	UCSF	Influenza	N	Y	N	−	−	−	−	−
97	I11	V1 (0 weeks)	−	−	TREx2	non-Lyme	PBMC	UCSF	Influenza	N	Y	N	−	−	−	−	−
98	I12	V1 (0 weeks)	−	−	TREx2	non-Lyme	PBMC	UCSF	Influenza	N	Y	N	−	−	−	−	−
99	I13	V1 (0 weeks)	−	−	TREx4	non-Lyme	PBMC	UCSF	influenza	N	Y	N	−	−	−	−	−
100	I14	V1 (0 weeks)	−	−	TREx4	non-Lyme	PBMC	UCSF	influenza	N	Y	N	−	−	−	−	−
101	I15	V1 (0 weeks)	−	−	TREx4	non-Lyme	PBMC	UCSF	influenza	N	Y	N	−	−	−	−	−
102	I16	V1 (0 weeks)	−	−	TREx4	non-Lyme	PBMC	UCSF	influenza	N	Y	N	−	−	−	−	−
103	I17	V1 (0 weeks)	−	−	TREx4	non-Lyme	PBMC	UCSF	influenza	N	Y	N	−	−	−	−	−
104	I18	V1 (0 weeks)	−	−	TREx4	non-Lyme	PBMC	UCSF	influenza	N	Y	N	−	−	−	−	−
105	I19	V1 (0 weeks)	−	−	TREx4	non-Lyme	PBMC	UCSF	influenza	N	Y	N	−	−	−	−	−
106	I2	V1 (0 weeks)	−	set2	−	non-Lyme	PBMC	UCSF	influenza	Y	N	N	−	−	−	−	−	I2
107	I20	V1 (0 weeks)	−	−	TREx4	non-Lyme	PBMC	UCSF	influenza	N	Y	N	−	−	−	−	−
108	I21	V1 (0 weeks)	−	−	TREx4	non-Lyme	PBMC	UCSF	influenza	N	Y	N	−	−	−	−	−
109	I22	V1 (0 weeks)	−	−	TREx4	non-Lyme	PBMC	UCSF	influenza	N	Y	N	−	−	−	−	−
110	I23	V1 (0 weeks)	−	−	TREx4	non-Lyme	PBMC	UCSF	influenza	N	Y	N	−	−	−	−	−
111	I24	V1 (0 weeks)	−	−	TREx4	non-Lyme	PBMC	UCSF	influenza	N	Y	N	−	−	−	−	−
112	I25	V1 (0 weeks)	−	−	TREx3	non-Lyme	PBMC	UCSF	influenza	N	Y	N	−	−	−	−	−
113	I26	V1 (0 weeks)	−	−	TREx4	non-Lyme	PBMC	UCSF	influenza	N	Y	N	−	−	−	−	−
114	I27	V1 (0 weeks)	−	−	TREx3	non-Lyme	PBMC	UCSF	influenza	N	Y	N	−	−	−	−	−
115	I28	V1 (0 weeks)	−	−	TREx3	non-Lyme	PBMC	UCSF	influenza	N	N	Y	−	−	−	−	−
116	I29	V1 (0 weeks)	−	−	TREx3	non-Lyme	PBMC	UCSF	influenza	N	N	Y	−	−	−	−	−
117	I3	V1 (0 weeks)	−	set2	−	non-Lyme	PBMC	UCSF	influenza	Y	N	N	−	−	−	−	−	I3
118	I30	V1 (0 weeks)	−	−	TREx3	non-Lyme	PBMC	UCSF	influenza	N	N	Y	−	−	−	−	−
119	I31	V1 (0 weeks)	−	−	TREx3	non-Lyme	PBMC	UCSF	influenza	N	N	Y	−	−	−	−	−
120	I32	V1 (0 weeks)	−	−	TREx4	non-Lyme	PBMC	UCSF	influenza	N	N	Y	−	−	−	−	−
121	I33	V1 (0 weeks)	−	−	TREx4	non-Lyme	PBMC	UCSF	influenza	N	N	Y	−	−	−	−	−
122	I34	V1 (0 weeks)	−	−	TREx3	non-Lyme	PBMC	UCSF	influenza	N	N	Y	−	−	−	−	−
123	I35	V1 (0 weeks)	−	−	TREx4	non-Lyme	PBMC	UCSF	influenza	N	N	Y	−	−	−	−	−
124	I36	V1 (0 weeks)	−	−	TREx4	non-Lyme	PBMC	UCSF	influenza	N	N	Y	−	−	−	−	−
125	I4	V1 (0 weeks)	−	set2	−	non-Lyme	PBMC	UCSF	influenza	Y	N	N	−	−	−	−	−	I4
126	I5	V1 (0 weeks)	−	set2	−	non-Lyme	PBMC	UCSF	influenza	Y	N	N	−	−	−	−	−	I5
127	I6	V1 (0 weeks)	−	set2	−	non-Lyme	PBMC	UCSF	influenza	Y	N	N	−	−	−	−	−	I6
128	I7	V1 (0 weeks)	−	−	TREx2	non-Lyme	PBMC	UCSF	Influenza	N	Y	N	−	−	−	−	−
129	I8	V1 (0 weeks)	−	−	TREx2	non-Lyme	PBMC	UCSF	Influenza	N	Y	N	−	−	−	−	−
130	I9	V1 (0 weeks)	−	−	TREx2	non-Lyme	PBMC	UCSF	Influenza	N	Y	N	−	−	−	−	−
131	L1	V1 (0 weeks)	−	set1	TREx1	Lyme	PBMC	JHMI	late Lyme seropositive	Y	Y	N	Y	PTLDS	3.51	1	2	01-27_V1
132	L10-1	V1 (0 weeks)	P16	set1	TREx1	Lyme	PBMC	JHMI	early Lyme seropositive	Y	Y	N	Y	RTH	5	3	1	01-46_V1
133	L10-2	V2 (3 weeks)	P16	−	TREx4	Lyme	PBMC	JHMI	Lyme longitudinal V2	N	N	N	Y	RTH
134	L11-1	V1 (0 weeks)	P17	set1	TREx1	Lyme	PBMC	JHMI	early Lyme seropositive	Y	Y	N	Y	RTH	5	3	4	01-47_V1
135	L11-2	V2 (3 weeks)	P17	−	TREx3	Lyme	PBMC	JHMI	Lyme longitudinal V2	N	N	N	Y	RTH
136	L12-1	V1 (0 weeks)	P18	set1	TREx1	Lyme	PBMC	JHMI	early Lyme seropositive	Y	Y	N	Y	RTH	2.49	2	0	01-49_V1
137	L12-2	V2 (3 weeks)	P18	−	TREx4	Lyme	PBMC	JHMI	Lyme longitudinal V2	N	N	N	Y	RTH
138	L13	V1 (0 weeks)	−	set1	TREx1	Lyme	PBMC	JHMI	early Lyme seropositive	Y	Y	N	Y	RTH	3.54	2	3	01-52_V1
139	L14	V1 (0 weeks)	−	set1	TREx1	Lyme	PBMC	JHMI	early Lyme seropositive	Y	Y	N	Y	RTH	4.73	3	2	01-53_V1
140	L15	V1 (0 weeks)	−	set1	TREx1	Lyme	PBMC	JHMI	early Lyme seropositive	Y	Y	N	Y	Symptoms only	2.86	2	2	01-54_V1
141	L16-1	V1 (0 weeks)	P10	set1	TREx3	Lyme	PBMC	JHMI	early Lyme seropositive	Y	Y	N	Y	RTH	5	3	2	01-29_V1
142	L16-2	V2 (3 weeks)	P10	−	TREx3	Lyme	PBMC	JHMI	Lyme longitudinal V2	N	N	N	Y	RTH	−	−	−
143	L16-3	V3 (6 months)	P10	−	TREx3	Lyme	PBMC	JHMI	Lyme longitudinal V5	N	N	N	Y	RTH	−	−	−
144	L17-1	V1 (0 weeks)	P11	set1	TREx3	Lyme	PBMC	JHMI	early Lyme seropositive	Y	Y	N	Y	RTH	5	2	5	01-30_V1
145	L17-2	V2 (3 weeks)	P11	−	TREx3	Lyme	PBMC	JHMI	Lyme longitudinal V2	N	N	N	Y	RTH	−	−	−
146	L17-3	V3 (6 months)	P11	−	TREx3	Lyme	PBMC	JHMI	Lyme longitudinal V5	N	N	N	Y	RTH	−	−	−
147	L18-1	V1 (0 weeks)	P5	set1	TREx3	Lyme	PBMC	JHMI	late Lyme seropositive	Y	Y	N	Y	RTH	0.9	−	−	01-26_V1
148	L18-2	V2 (3 weeks)	P5	−	TREx3	Lyme	PBMC	JHMI	Lyme longitudinal V2	N	N	N	N	RTH	4.35	3	1
149	L18-3	V3 (6 months)	P5	−	TREx3	Lyme	PBMC	JHMI	Lyme longitudinal V5	N	N	N	Y	RTH	−	−	−
150	L19	V1 (0 weeks)	−	set1	−	Lyme	PBMC	JHMI	Lyme	Y	N	N	Y	RTH	0.9	−	−	01-20_V1
151	L2	V1 (0 weeks)	−	set1	TREx1	Lyme	PBMC	JHMI	late Lyme seropositive	Y	Y	N	Y	RTH	0.9	−	−	01-31_V1
152	L20	V1 (0 weeks)	−	set1	−	Lyme	PBMC	JHMI	Lyme seronegative	Y	N	N	Y	PTLDS	0.9	−	−	01-23_V1
153	L21-1	V1 (0 weeks)	P1	set1	−	Lyme	PBMC	JHMI	Lyme seronegative	Y	N	N	Y	PTLDS	0.9	−	−	01-25_V1
154	L21-2	V2 (3 weeks)	P1	−	TREx3	Lyme	PBMC	JHMI	Lyme longitudinal V2	N	N	N	Y	PTLDS	0.9	−	−
155	L21-3	V3 (6 months)	P1	−	TREx3	Lyme	PBMC	JHMI	Lyme longitudinal V5	N	N	N	Y	PTLDS	−	−	−
156	L22	V1 (0 weeks)	−	set1	−	Lyme	PBMC	JHMI	Lyme seronegative	Y	N	N	Y	RTH	0.9	−	−	01-28_V1
157	L23-1	V1 (0 weeks)	P12	set1	TREx1	Lyme	PBMC	JHMI	early Lyme seropositive	Y	Y	N	Y	Symptoms only	5	3	4	01-33_V1
158	L23-2	V1 (0 weeks)	P12	set2	TREx1	Lyme	PBMC	JHMI	early Lyme seropositive	Y	N	N	Y	Symptoms only	5	3	4	L23-2
159	L23-3	V2 (3 weeks)	P12	−	TREx4	Lyme	PBMC	JHMI	Lyme longitudinal V2	N	N	N	Y	Symptoms only	−	−	−
160	L23-4	V3 (6 months)	P12	−	TREx4	Lyme	PBMC	JHMI	Lyme longitudinal V5	N	N	N	Y	Symptoms only	−	−	−
161	L24-1	V1 (0 weeks)	P2	set1	−	Lyme	PBMC	JHMI	Lyme seronegative	Y	N	N	Y	RTH	2.11	1	0	01-34_V1
162	L24-2	V2 (3 weeks)	P2	−	TREx4	Lyme	PBMC	JHMI	Lyme longitudinal V2	N	N	N	Y	RTH	2.64	2	1
163	L24-3	V3 (6 months)	P2	−	TREx4	Lyme	PBMC	JHMI	Lyme longitudinal V5	N	N	N	Y	RTH	−	−	−
164	L25-1	V1 (0 weeks)	P13	set1	TREx4	Lyme	PBMC	JHMI	early Lyme seropositive	Y	Y	N	Y	Symptoms only	4.16	3	3	01-36_V1
165	L25-2	V2 (3 weeks)	P13	−	TREx4	Lyme	PBMC	JHMI	Lyme longitudinal V5	N	N	N	Y	Symptoms only	−	−	−
166	L26	V1 (0 weeks)	−	set1	−	Lyme	PBMC	JHMI	Lyme seronegative	Y	N	N	Y	RTH	0.9	−	−	01-42_V1
167	L27-1	V1 (0 weeks)	P3	set1	−	Lyme	PBMC	JHMI	Lyme seronegative	Y	N	N	Y	RTH	0.9	−	−	01-48_V1
168	L27-2	V2 (3 weeks)	P3	−	TREx4	Lyme	PBMC	JHMI	Lyme longitudinal V2	N	N	N	Y	RTH	1.46	1	2
169	L28-1	V1 (0 weeks)	P4	set1	−	Lyme	PBMC	JHMI	Lyme seronegative	Y	N	N	Y	PTLDS	0.9	−	−	01-50_V1
170	L28-2	V2 (3 weeks)	P4	−	TREx4	Lyme	PBMC	JHMI	Lyme longitudinal V2	N	N	fi	Y	PTLDS	0.91	2	0
171	L29-1	V1 (0 weeks)	−	set2	TREx1	Lyme	PBMC	JHMI	late Lyme seropositive	Y	Y	N	Y	RTH	0.9	−	−	L29-1
172	L29-2	V1 (0 weeks)	−	−	TREx2	Lyme	PBMC	JHMI	late Lyme seropositive	N	Y	N	Y	RTH	0.9	−	−
173	L3-1	V1 (0 weeks)	P6	set1	TREx1	Lyme	PBMC	JHMI	late Lyme seropositive	Y	Y	N	Y	RTH	1	1	3	01-37_V1
174	L3-2	V1 (0 weeks)	P6	−	TREx2	Lyme	PBMC	JHMI	late Lyme seropositive	N	Y	N	Y	RTH	1	1	3
175	L3-3	V2 (3 weeks)	P6	−	TREx4	Lyme	PBMC	JHMI	Lyme longitudinal V2	N	N	N	Y	RTH	5	3	5
176	L3-4	V3 (6 months)	P6	−	TREx4	Lyme	PBMC	JHMI	Lyme longitudinal V5	N	N	N	N	RTH	−	−	−
177	L30	V1 (0 weeks)	−	set2	TREx1	Lyme	PBMC	JHMI	late Lyme seropositive	Y	Y	N	Y	RTH	0.9	−	−	L30
178	L31	V1 (0 weeks)	−	set2	TREx1	Lyme	PBMC	JHMI	late Lyme seropositive	Y	Y	N	Y	PTLDS	0.9	−	−	L31
179	L32	V1 (0 weeks)	−	set2	TREx1	Lyme	PBMC	JHMI	late Lyme seropositive	Y	Y	N	Y	PTLDS	0.9	−	−	L32
180	L33-1	V1 (0 weeks)	P9	set2	TREx1	Lyme	PBMC	JHMI	early Lyme seropositive	Y	Y	N	Y	Symptoms only	1.12	2	1	L33-1
181	L33-2	V2 (3 weeks)	P9	−	TREx3	Lyme	PBMC	JHMI	Lyme longitudinal V2	N	N	N	−	Symptoms only	−	−	−
182	L34	V1 (0 weeks)	−	set2	TREx2	Lyme	PBMC	JHMI	early Lyme seropositive	Y	Y	N	Y	RTH	2.11	2	0	L34
183	L35	V1 (0 weeks)	−	set2	TREx2	Lyme	PBMC	JHMI	early Lyme seropositive	Y	Y	N	Y	Symptoms only	4.61	2	1	L35
184	L36	V1 (0 weeks)	−	set2	−	Lyme	PBMC	JHMI	Lyme seronegative	Y	N	N	Y	PTLDS	0.95	1	1	L36
185	L37	V1 (0 weeks)	−	set2	−	Lyme	PBMC	JHMI	Lyme seronegative	Y	N	N	Y	PTLDS	0.9	−	−	L37
186	L38	V1 (0 weeks)	−	set2	−	Lyme	PBMC	JHMI	Lyme seronegative	Y	N	N	Y	RTH	1.44	1	0	L38
187	L39	V1 (0 weeks)	−	set2	−	Lyme	PBMC	JHMI	Lyme	Y	N	N	Y	RTH	4.41	2	2	L39
188	L4-1	V1 (0 weeks)	P7	set1	TREx1	Lyme	PBMC	JHMI	late Lyme seropositive	Y	Y	N	Y	RTH	0.9	−	−	01-44_V1
189	L4-2	V2 (3 weeks)	P7	−	TREx4	Lyme	PBMC	JHMI	Lyme longitudinal V2	N	N	N	Y	RTH	5	3	6
190	L40	V1 (0 weeks)	−	set2	−	Lyme	PBMC	JHMI	Lyme	Y	N	N	Y	RTH	0.9	−	−	L40
191	L41	V1 (0 weeks)	−	−	TREx1	Lyme	PBMC	JHMI	late Lyme seropositive	N	Y	N	Y	RTH	0.9	−	−
192	L42	V1 (0 weeks)	−	−	TREx1	Lyme	PBMC	JHMI	early Lyme seropositive	N	Y	N	Y	RTH	3.46	3	1
193	L43	V1 (0 weeks)	−	−	TREx2	Lyme	PBMC	JHMI	late Lyme seropositive	N	Y	N	Y	RTH	0.9	−	−
194	L44	V1 (0 weeks)	−	−	TREx2	Lyme	PBMC	JHMI	late Lyme seropositive	N	Y	N	Y	−	0.9	−	−
195	L45	V1 (0 weeks)	−	−	TREx2	Lyme	PBMC	JHMI	late Lyme seropositive	N	Y	N	Y	RTH	0.9	−	−
196	L46	V1 (0 weeks)	−	−	TREx2	Lyme	PBMC	JHMI	late Lyme seropositive	N	Y	N	Y	RTH	0.9	−	−
197	L47	V1 (0 weeks)	−	−	TREx2	Lyme	PBMC	JHMI	late Lyme seropositive	N	Y	N	Y	Symptoms only	1.3	1	0
198	L48	V1 (0 weeks)	−	−	TREx2	Lyme	PBMC	JHMI	early Lyme seropositive	N	Y	N	Y	Symptoms only	2.86	2	2
199	L49	V1 (0 weeks)	−	−	TREx2	Lyme	PBMC	JHMI	early Lyme seropositive	N	Y	N	Y	RTH	5	2	9
200	L5-1	V1 (0 weeks)	P8	set1	TREx1	Lyme	PBMC	JHMI	late Lyme seropositive	Y	Y	N	Y	RTH	1.36	1	1	01-45_V1
201	L5-2	V2 (3 weeks)	P8	−	TREx4	Lyme	PBMC	JHMI	Lyme longitudinal V2	N	N	N	Y	RTH	5	2	2
202	L50	V1 (0 weeks)	−	−	TREx2	Lyme	PBMC	JHMI	early Lyme seropositive	N	Y	N	Y	RTH	5	3	5
203	L51	V1 (0 weeks)	−	−	TREx2	Lyme	PBMC	JHMI	early Lyme seropositive	N	Y	N	Y	RTH	5	3	3
204	L52	V1 (0 weeks)	−	−	TREx2	Lyme	PBMC	JHMI	early Lyme seropositive	N	Y	N	Y	−	4.09	3	2
205	L53	V1 (0 weeks)	−	−	TREx2	Lyme	PBMC	JHMI	early Lyme seropositive	N	Y	N	N	RTH	1.78	3	0
206	L54	V1 (0 weeks)	−	−	TREx3	Lyme	PBMC	JHMI	early Lyme seropositive	N	Y	N	Y	RTH	4.95	2	2
207	L55	V1 (0 weeks)	−	−	TREx4	Lyme	PBMC	JHMI	early Lyme seropositive	N	Y	N	Y	Symptoms only	2.96	3	4
208	L56	V1 (0 weeks)	−	−	TREx3	Lyme	PBMC	JHMI	late Lyme seropositive	N	N	Y	Y	RTH	0.9	−	−
209	L57	V1 (0 weeks)	−	−	TREx3	Lyme	PBMC	JHMI	late Lyme seropositive	N	N	Y	Y	RTH	1.51	1	1
210	L58	V1 (0 weeks)	−	−	TREx4	Lyme	PBMC	JHMI	late Lyme seropositive	N	N	Y	Y	RTH	<= 0.9	−	−
211	L59	V1 (0 weeks)	−	−	TREx3	Lyme	PBMC	JHMI	late Lyme seropositive	N	N	Y	Y	RTH	0.9	−	−
212	L6	V1 (0 weeks)	−	set1	TREx1	Lyme	PBMC	JHMI	early Lyme seropositive	Y	Y	N	Y	Symptoms only	3.47	2	1	01-24_V1
213	L60	V1 (0 weeks)	−	−	TREx3	Lyme	PBMC	JHMI	early Lyme seropositive	N	N	Y	Y	−	3.26	2	0
214	L61	V1 (0 weeks)	−	−	TREx3	Lyme	PBMC	JHMI	early Lyme seropositive	N	N	Y	Y	RTH	5	3	4
215	L62	V1 (0 weeks)	−	−	TREx3	Lyme	PBMC	JHMI	early Lyme seropositive	N	N	Y	Y	RTH	3.71	2	1
216	L63	V1 (0 weeks)	−	−	TREx3	Lyme	PBMC	JHMI	early Lyme seropositive	N	N	Y	Y	Symptoms only	4.79	2	2
217	L64	V1 (0 weeks)	−	−	TREx3	Lyme	PBMC	JHMI	early Lyme seropositive	N	N	Y	Y	RTH	5	3	1
218	L65	V1 (0 weeks)	−	−	TREx3	Lyme	PBMC	JHMI	early Lyme seropositive	N	N	Y	Y	−	5	3	2
219	L66	V1 (0 weeks)	−	−	TREx3	Lyme	PBMC	JHMI	early Lyme seropositive	N	N	Y	Y	RTH	1.58	2	1
220	L67	V1 (0 weeks)	−	−	TREx4	Lyme	PBMC	JHMI	early Lyme seropositive	N	N	Y	Y	RTH	5	3	5
221	L68	V1 (0 weeks)	−	−	TREx4	Lyme	PBMC	JHMI	early Lyme seropositive	N	N	Y	Y	Symptoms only	3.52	2	7
222	L69	V1 (0 weeks)	−	−	TREx4	Lyme	PBMC	JHMI	early Lyme seropositive	N	N	Y	Y	RTH	3.07	2	2
223	L7	V1 (0 weeks)	−	set1	TREx1	Lyme	PBMC	JHMI	early Lyme seropositive	Y	Y	N	Y	RTH	4.27	2	1	01-32_V1
224	L70	V1 (0 weeks)	−	−	TREx3	Lyme	PBMC	JHMI	late Lyme seropositive	N	N	Y	Y	RTH	0.9	−	−
225	L71	V1 (0 weeks)	−	−	TREx3	Lyme	PBMC	JHMI	late Lyme seropositive	N	N	Y	Y	RTH	0.9	−	−
226	L72	V1 (0 weeks)	−	−	TREx3	Lyme	PBMC	JHMI	Lyme seronegative	N	N	Y	N	Symptoms only	0.9	−	−
227	L73	V1 (0 weeks)	−	−	TREx3	Lyme	PBMC	JHMI	Lyme seronegative	N	N	Y	Y	−	0.9	−	−
228	L74	V1 (0 weeks)	−	−	TREx3	Lyme	PBMC	JHMI	Lyme seronegative	N	N	Y	Y	Symptoms only	0.9	−	−
229	L75	V1 (0 weeks)	−	−	TREx3	Lyme	PBMC	JHMI	Lyme seronegative	N	N	Y	Y	Symptoms only	0.9	−	−
230	L76	V1 (0 weeks)	−	−	TREx3	Lyme	PBMC	JHMI	Lyme seronegative	N	N	Y	Y	−	0.9	−	−
231	L77	V1 (0 weeks)	−	−	TREx4	Lyme	PBMC	JHMI	Lyme seronegative	N	N	Y	Y	RTH	<= 0.9	−	−
232	L78	V1 (0 weeks)	−	−	TREx4	Lyme	PBMC	JHMI	Lyme seronegative	N	N	Y	Y	RTH	<= 0.9	−	−
233	L79	V1 (0 weeks)	−	−	TREx3	Lyme	PBMC	JHMI	Lyme seronegative	N	N	Y	N	RTH	0.9	−	−
234	L8-1	V1 (0 weeks)	P14	set1	TREx1	Lyme	PBMC	JHMI	early Lyme seropositive	Y	Y	N	Y	Symptoms only	5	2	1	01-39_V1
235	L8-2	V2 (3 weeks)	P14	−	TREx4	Lyme	PBMC	JHMI	Lyme longitudinal V2	N	N	N		Symptoms only	−	−	−
236	L8-3	V3 (6 months)	P14	−	TREx4	Lyme	PBMC	JHMI	Lyme longitudinal V5	N	N	N	Y	Symptoms only	−	−	−
237	L80	V1 (0 weeks)	−	−	TREx3	Lyme	PBMC	JHMI	Lyme seronegative	N	N	Y	Y	Symptoms only	0.9	−	−
238	L81	V1 (0 weeks)	−	−	TREx3	Lyme	PBMC	JHMI	Lyme seronegative	N	N	Y	Y	Symptoms only	0.9	−	−
239	L82	V1 (0 weeks)	−	−	TREx3	Lyme	PBMC	JHMI	Lyme seronegative	N	N	Y	Y	RTH	0.9	0	0
240	L83	V1 (0 weeks)	−	−	TREx4	Lyme	PBMC	JHMI	Lyme seronegative	N	N	Y	Y	RTH	0.9	−	−
241	L84	V1 (0 weeks)	−	−	TREx4	Lyme	PBMC	JHMI	Lyme seronegative	N	N	Y	Y	RTH	0.9	−	−
242	L85	V1 (0 weeks)	−	−	TREx4	Lyme	PBMC	JHMI	Lyme seronegative	N	N	Y	Y	Symptoms only	<= 0.9	−	−
243	L86	V1 (0 weeks)	−	−	TREx1	Lyme	PBMC	JHMI	Lyme seronegative	N	N	N	Y	PTLDS	0.9	−	−
244	L87	V1 (0 weeks)	−	−	TREx2	Lyme	PBMC	JHMI	Lyme seronegative	N	N	N	Y	Symptoms only	0.9	−	−
245	L88	V1 (0 weeks)	−	−	TREx1	Lyme	PBMC	JHMI	Lyme seronegative	N	N	N	Y	RTH	0.9	−	−
246	L89	V1 (0 weeks)	−	−	TREx2	Lyme	PBMC	JHMI	Lyme seronegative	N	N	N	Y	Symptoms only	0.9	−	−
247	L9-1	V1 (0 weeks)	P15	set1	TREx1	Lyme	PBMC	JHMI	early Lyme seropositive	Y	Y	N	Y	Symptoms only	5	3	4	01-40_V1
248	L9-2	V2 (3 weeks)	P15	−	TREx4	Lyme	PBMC	JHMI	Lyme longitudinal V2	N	N	N	Y	Symptoms only	−	−	−
249	L9-3	V3 (6 months)	P15	−	TREx4	Lyme	PBMC	JHMI	Lyme longitudinal V5	N	N	N	Y	Symptoms only	−	−	−
250	L90	V1 (0 weeks)	−	−	TREx1	Lyme	PBMC	JHMI	Lyme seronegative	N	N	N	Y	−	4.49	1	3
251	L91	V1 (0 weeks)	−	−	TREx2	Lyme	PBMC	JHMI	Lyme seronegative	N	N	N	Y	RTH	<= 0.9	−	−
252	L92	V1 (0 weeks)	−	−	TREx2	Lyme	PBMC	JHMI	Lyme seronegative	N	N	N	Y	Symptoms only	<= 0.9	−	−
253	L93	V1 (0 weeks)	−	−	TREx2	Lyme	PBMC	JHMI	Lyme seronegative	N	N	N	Y	RTH	2.23	1	1
254	L94	V1 (0 weeks)	−	−	TREx1	Lyme	PBMC	JHMI	Lyme seronegative	N	N	N	Y	Symptoms only	<= 0.9	−	−
255	T1	V1 (0 weeks)	−	−	TREx2	non-Lyme	PBMC	BCCDC	Tuberculosis	N	Y	N	−	−	−	−	−
256	T2	V1 (0 weeks)	−	−	TREx2	non-Lyme	PBMC	BCCDC	Tuberculosis	N	Y	N	−	−	−	−	−
257	T3	V1 (0 weeks)	−	−	TREx3	non-Lyme	PBMC	BCCDC	tuberculosis	N	Y	N	−	−	−	−	−
258	T4	V1 (0 weeks)	−	−	TREx3	non-Lyme	PBMC	BCCDC	tuberculosis	N	Y	N	−	−	−	−	−
259	T5	V1 (0 weeks)	−	−	TREx3	non-Lyme	PBMC	BCCDC	tuberculosis	N	Y	N	−	−	−	−	−
260	T6	V1 (0 weeks)	−	−	TREx3	non-Lyme	PBMC	BCCDC	tuberculosis	N	Y	N	−	−	−	−	−
261	T7	V1 (0 weeks)	−	−	TREx3	non-Lyme	PBMC	BCCDC	tuberculosis	N	N	Y	−	−	−	−	−
262	T8	V1 (0 weeks)	−	−	TREx3	non-Lyme	PBMC	BCCDC	tuberculosis	N	N	Y	−	−	−	−	−
263	T9	V1 (0 weeks)	−	−	TREx3	non-Lyme	PBMC	BCCDC	tuberculosis	N	N	Y	−	−	−	−	−
