# Supplementary material for: A diagnostic classifier for gene expression-based identification of early Lyme disease
Source: Commun Med (Lond). 2022 Jul 22;2:92. doi: 10.1038/s43856-022-00127-2 (PMC9306241; doi:10.1038/s43856-022-00127-2)
Supplement: Supplementary file 3 — Supplementary Data 2 [file 43856_2022_127_MOESM3_ESM.xlsx]

## Sheet: Supplementary Data 2
Gene symbol	Genbank Accession	Gene name	172-gene panel	86-gene panel	31-gene panel
ANXA5	NM_001154	Annexin A5	yes	yes	yes
ADAMTS10	NM_030957	A disintegrin and metalloproteinase with thrombospondin motifs 10	yes	-	-
ALKBH2	NM_001145375	DNA oxidative demethylase ALKBH2	yes	-	-
ALPK1	NM_025144	Alpha-protein kinase 1	yes	-	-
ANPEP	NM_001150	Aminopeptidase N	yes	yes	yes
ARF4	NM_001660	ADP-ribosylation factor 4	yes	-	-
ARL5B	NM_178815	ADP-ribosylation factor-like protein 5B	yes	-	-
ASPM	NM_018136	Abnormal spindle-like microcephaly-associated protein	yes	yes	yes
AURKA	NM_198433	Aurora kinase A	yes	-	-
AZIN1	NM_015878	Antizyme inhibitor 1	yes	yes	-
B4GALT5	NM_004776	Beta-1,4-galactosyltransferase 5	yes	-	-
BAZ1A	NM_013448	Bromodomain adjacent to zinc finger domain protein 1A	yes	-	-
BCL6	NM_001706	B-cell lymphoma 6 protein	yes	-	-
BST1	NM_004334	ADP-ribosyl cyclase/cyclic ADP-ribose hydrolase 2	yes	yes	-
BTNL8	NM_024850	Butyrophilin-like protein 8	yes	-	-
BUB1B	NM_001211	Mitotic checkpoint serine/threonine-protein kinase BUB1 beta	yes	yes	-
C16orf58	NM_022744	RUS1 family protein C16orf58	yes	-	-
C2orf89	NM_001080824	Metalloprotease TIKI1	yes	-	-
C3orf14	NM_020685	Uncharacterized protein C3orf14	yes	yes	-
CASC5	NM_170589	Protein CASC5	yes	yes	yes
CASP1	NM_033292	Caspase-1	yes	yes	-
CAV1	NM_001753	Caveolin-1	yes	yes	yes
CCDC130	NM_030818	Coiled-coil domain-containing protein 130	yes	yes	-
CCL20	NM_004591	C-C motif chemokine 20	yes	-	-
CCNB1	NM_031966	G2/mitotic-specific cyclin-B1	yes	yes	-
CCPG1	NM_001204451	Cell cycle progression protein 1	yes	-	-
CCR1	NM_001295	C-C chemokine receptor type 1	yes	-	-
CD300E	NM_181449	CMRF35-like molecule 2	yes	-	-
CD3D	NM_000732	T-cell surface glycoprotein CD3 delta chain	yes	yes	-
CD55	NM_001114752	Complement decay-accelerating factor	yes	yes	-
CDCA2	NM_152562	Cell division cycle-associated protein 2	yes	yes	-
CDCA5	NM_080668	Sororin	yes	yes	yes
CELF1	NM_001172639	CUGBP Elav-like family member 1	yes	-	-
CENPF	NM_016343	Centromere protein F	yes	yes	-
CEP55	NM_018131	Centrosomal protein of 55 kDa	yes	yes	-
CKAP4	NM_006825	Cytoskeleton-associated protein 4	yes	yes	-
CLU	NR_045494	Clustered mitochondria protein homolog	yes	-	-
CR1	NM_000651	Clusterin	yes	yes	-
CREB5	NM_182898	Complement receptor type 1	yes	-	-
CXCL10	NM_001565	Cyclic AMP-responsive element-binding protein 5	yes	yes	yes
CXCL9	NM_002416	C-X-C motif chemokine 10	yes	yes	-
DEFA5	NM_021010	C-X-C motif chemokine 9	yes	yes	-
DRAM1	NM_018370	Defensin-5	yes	yes	yes
DSE	NM_013352	DNA damage-regulated autophagy modulator protein 1	yes	-	-
ECT2	NM_018098	Dermatan-sulfate epimerase	yes	yes	-
EIF2D	NM_006893	Protein ECT2	yes	yes	-
FABP5	NM_001444	Eukaryotic translation initiation factor 2D	yes	yes	-
FANCI	NM_001113378	Fatty acid-binding protein, epidermal	yes	yes	-
FCAR	NM_133269	Fanconi anemia group I protein	yes	-	-
FCGR2A	NM_021642	Immunoglobulin alpha Fc receptor	yes	-	-
FDX1L	NM_001031734	Low affinity immunoglobulin gamma Fc region receptor II-a	yes	yes	-
FLT1	NM_002019	Adrenodoxin-like protein, mitochondrial	yes	-	-
FPR2	NM_001005738	Vascular endothelial growth factor receptor 1	yes	yes	-
GALT	NM_000155	N-formyl peptide receptor 2	yes	-	-
GBP2	NM_004120	Galactose-1-phosphate uridylyltransferase	yes	yes	-
GBP4	NM_052941	Guanylate-binding protein 2	yes	yes	yes
GCA	NM_012198	Guanylate-binding protein 4	yes	-	-
GGT3P	NR_003267	Grancalcin	yes	-	-
GLT1D1	NM_144669	Putative gamma-glutamyltranspeptidase 3	yes	-	-
GNG10	NM_001198664	Glycosyltransferase 1 domain-containing protein 1	yes	-	-
GNG5	NM_005274	Guanine nucleotide-binding protein G(I)/G(S)/G(O) subunit gamma-10	yes	-	-
GPR15	NM_005290	Guanine nucleotide-binding protein G(I)/G(S)/G(O) subunit gamma-5	yes	yes	-
GPX3	NM_002084	G-protein coupled receptor 15	yes	yes	-
GRAP	NM_006613	Glutathione peroxidase 3	yes	-	-
GRINA	NM_001009184	GRB2-related adapter protein	yes	-	-
GRN	NM_002087	Protein lifeguard 1	yes	yes	yes
HAL	NM_002108	Granulins	yes	-	-
HBG2	NM_000184	Histidine ammonia-lyase	yes	-	-
HCAR2	NM_177551	Hemoglobin subunit gamma-2	yes	-	-
HIST2H2BE	NM_003528	Hydroxycarboxylic acid receptor 2	yes	-	-
HMBS	NM_001024382	Histone H2B type 2-E	yes	yes	-
HSPA6	NM_002155	Porphobilinogen deaminase	yes	-	-
ICAM1	NM_000201	Heat shock 70 kDa protein 6	yes	yes	-
IFI27	NM_005532	Intercellular adhesion molecule 1	yes	yes	yes
IFRD1	NM_001007245	Interferon alpha-inducible protein 27, mitochondrial	yes	yes	yes
IGSF6	NM_005849	Interferon-related developmental regulator 1	yes	yes	yes
IL23A	NM_016584	Immunoglobulin superfamily member 6	yes	-	-
IL6	NM_000600	Interleukin-23 subunit alpha	yes	-	-
ITGAM	NM_001145808	Interleukin-6	yes	yes	yes
ITGB7	NM_000889	Integrin alpha-M	yes	yes	-
JMJD6	NM_001081461	Integrin beta-7	yes	yes	yes
KCNJ2	NM_000891	Bifunctional arginine demethylase and lysyl-hydroxylase JMJD6	yes	yes	-
KCNMB1	NM_004137	Inward rectifier potassium channel 2	yes	-	-
KIF2C	NM_006845	Calcium-activated potassium channel subunit beta-1	yes	yes	yes
KIF4A	NM_012310	Kinesin-like protein KIF2C	yes	yes	-
LDLR	NM_001195798	Chromosome-associated kinesin KIF4A	yes	yes	yes
LDOC1	NM_012317	Low-density lipoprotein receptor	yes	-	-
LIMD2	NM_030576	Protein LDOC1	yes	-	-
LMNA	NM_170707	LIM domain-containing protein 2	yes	yes	-
LOC729737	NR_039983	Prelamin-A/C	yes	-	-
LY9	NM_002348	T-lymphocyte surface antigen Ly-9	yes	-	-
MAP4K1	NM_007181	Mitogen-activated protein kinase kinase kinase kinase 1	yes	-	-
MBOAT2	NM_138799	Lysophospholipid acyltransferase 2	yes	-	-
MIR22HG	NR_028504	Putative uncharacterized protein encoded by MIR22HG	yes	-	-
MLF1IP	NM_024629	Centromere protein U	yes	yes	-
MLLT6	NM_005937	Protein AF-17	yes	-	-
MSI2	NM_138962	RNA-binding protein Musashi homolog 2	yes	-	-
MXD1	NM_002357	Max dimerization protein 1	yes	yes	yes
MYBL2	NM_002466	Myb-related protein B	yes	yes	-
NANS	NM_018946	Sialic acid synthase	yes	-	-
NCF1	NM_000265	Neutrophil cytosol factor 1	yes	yes	-
NIF3L1	NM_021824	NIF3-like protein 1	yes	yes	yes
NR3C2	NM_000901	Mineralocorticoid receptor	yes	-	-
NUSAP1	NM_018454	Nucleolar and spindle-associated protein 1	yes	yes	-
OAS2	NM_016817	2'-5'-oligoadenylate synthase 2	yes	yes	-
OMG	NM_002544	Oligodendrocyte-myelin glycoprotein	yes	-	-
ORC1	NM_004153	Origin recognition complex subunit 1	yes	yes	-
OXSR1	NM_005109	Serine/threonine-protein kinase OSR1	yes	-	-
PABPC3	NM_030979	Polyadenylate-binding protein 3	yes	-	-
PECAM1	NM_000442	Platelet endothelial cell adhesion molecule	yes	-	-
PHF15	NM_015288	Protein Jade-2	yes	-	-
PIK3R2	NM_005027	Phosphatidylinositol 3-kinase regulatory subunit beta	yes	-	-
PKD1P1	NR_036447	Polycystin 1, transient receptor potential channel interacting pseudogene 1	yes	-	-
PLBD1	NM_024829	Phospholipase B-like 1	yes	yes	-
PLK1	NM_005030	Serine/threonine-protein kinase PLK1	yes	yes	yes
PNPLA1	NM_173676	Patatin-like phospholipase domain-containing protein 1	yes	-	-
POMT1	NM_007171	Protein O-mannosyl-transferase 1	yes	yes	-
PSME1	NM_006263	Proteasome activator complex subunit 1	yes	yes	-
QPCT	NM_012413	Glutaminyl-peptide cyclotransferase	yes	-	-
RAB12	NM_001025300	Ras-related protein Rab-12	yes	yes	-
RAD51	NM_133487	DNA repair protein RAD51 homolog 1	yes	yes	-
RBMX	NR_028477	RNA-binding motif protein, X chromosome	yes	-	-
RPL11	NM_001199802	60S ribosomal protein L11	yes	-	-
RPL29	NM_000992	60S ribosomal protein L29	yes	-	-
RPL6	NM_001024662	60S ribosomal protein L6	yes	-	-
RPS5	NM_001009	40S ribosomal protein S5	yes	-	-
RRM2	NM_001165931	Ribonucleoside-diphosphate reductase subunit M2	yes	yes	-
SAMSN1	NM_001256370	SAM domain-containing protein SAMSN-1	yes	-	-
SERPINA1	NM_001127705	Alpha-1-antitrypsin	yes	-	-
SERPING1	NM_000062	Plasma protease C1 inhibitor	yes	-	-
SETD5	NM_001080517	SET domain-containing protein 5	yes	-	-
SHCBP1	NM_024745	SHC SH2 domain-binding protein 1	yes	yes	yes
SIGLEC5	NM_003830	Sialic acid-binding Ig-like lectin 5	yes	-	-
SIRPA	NM_080792	Tyrosine-protein phosphatase non-receptor type substrate 1	yes	-	-
SIRPD	NM_178460	Signal-regulatory protein delta	yes	yes	-
SLC15A3	NM_016582	Solute carrier family 15 member 3	yes	-	-
SLC25A37	NM_016612	Mitoferrin-1	yes	yes	-
SLC31A2	NM_001860	Probable low affinity copper uptake protein 2	yes	-	-
SNRNP27	NR_037862	U4/U6.U5 small nuclear ribonucleoprotein 27 kDa protein	yes	-	-
SOCS3	NM_003955	Suppressor of cytokine signaling 3	yes	yes	yes
SORT1	NM_002959	Sortilin	yes	yes	yes
SPAG5	NM_006461	Sperm-associated antigen 5	yes	yes	yes
STAB1	NM_015136	Stabilin-1	yes	yes	-
STAT1	NM_007315	Signal transducer and activator of transcription 1-alpha/beta	yes	yes	yes
STEAP4	NM_001205315	Metalloreductase STEAP4	yes	yes	-
STMN3	NM_015894	Stathmin-3	yes	-	-
SYTL1	NM_032872	Synaptotagmin-like protein 1	yes	yes	yes
TBCCD1	NM_018138	TBCC domain-containing protein 1	yes	-	-
TBP	NM_003194	TATA-box-binding protein	yes	yes	-
TCEB1	NM_001204861	Transcription elongation factor B polypeptide 1	yes	-	-
TJP2	NM_004817	Tight junction protein ZO-2	yes	-	-
TLR2	NM_003264	Toll-like receptor 2	yes	yes	yes
TNFRSF10C	NM_003841	Tumor necrosis factor receptor superfamily member 10C	yes	-	-
TNFSF10	NM_003810	Tumor necrosis factor ligand superfamily member 10	yes	yes	-
TNFSF13B	NM_006573	Tumor necrosis factor ligand superfamily member 13B	yes	yes	-
TP53I13	NM_138349	Tumor protein p53-inducible protein 13	yes	-	-
TPM4	NM_001145160	Tropomyosin alpha-4 chain	yes	-	-
TPX2	NM_012112	Targeting protein for Xklp2	yes	yes	yes
TREM1	NM_018643	Triggering receptor expressed on myeloid cells 1	yes	yes	-
TTK	NM_003318	Dual specificity protein kinase TTK	yes	yes	yes
TXNDC5	NM_030810	Thioredoxin domain-containing protein 5	yes	-	-
TYMP	NM_001953	Thymidine phosphorylase	yes	yes	-
TYMS	NM_001071	Thymidylate synthase	yes	yes	yes
UBE2J1	NM_016021	Ubiquitin-conjugating enzyme E2 J1	yes	-	-
VASP	NM_003370	Vasodilator-stimulated phosphoprotein	yes	-	-
VMP1	NM_030938	Vacuole membrane protein 1	yes	-	-
WARS	NM_173701	Tryptophan--tRNA ligase, cytoplasmic	yes	yes	-
WDR85	NM_138778	Diphthine methyltransferase	yes	-	-
ZFP161	NM_001243704	Zinc finger and BTB domain-containing protein 14	yes	yes	-
ZNF276	NM_152287	Zinc finger protein 276	yes	yes	-
ZNF384	NM_001135734	Zinc finger protein 384	yes	yes	yes
ZNF549	NM_001199295	Zinc finger protein 549	yes	-	-
Supplementary Data 2. Gene panels used for targeted RNA expression sequencing (TREx) runs.
