# Supplementary material for: A diagnostic classifier for gene expression-based identification of early Lyme disease
Source: Commun Med (Lond). 2022 Jul 22;2:92. doi: 10.1038/s43856-022-00127-2 (PMC9306241; doi:10.1038/s43856-022-00127-2)
Supplement: Supplementary file 4 — Supplementary Data 3 [file 43856_2022_127_MOESM4_ESM.xlsx]

## Sheet: Supplementary Data 3
Gene	Weight	Gene name	Primary Function	Function (details)	Role in and/or association with Lyme disease	Role in and/or association with Lyme disease (details)	References #1	References #2
ANPEP	1.13292	Alanyl Aminopeptidase, Membrane	protease	role in the final digestion of peptides generated from hydrolysis of proteins by gastric and pancreatic proteases	Borrelia burgdorferi-infected cell cultures	upgregulated in monocytes following stimulation with B. burgdorferi in vitro; putative protein biomarker for brucellosis, Q-fever, and Lyme disease	Cassiani-Ingoni R, Cabral ES, Lünemann JD, Garza Z, Magnus T, Gelderblom H, Munson PJ, Marques A, Martin R. Borrelia burgdorferi Induces TLR1 and TLR2 in human microglia and peripheral blood monocytes but differentially regulates HLA-class II expression. J Neuropathol Exp Neurol. 2006 Jun;65(6):540-8. doi: 10.1097/00005072-200606000-00002. PMID: 16783164.	https://patents.google.com/patent/US10191063B2/en
ANXA5	-0.00125363	Annexin A5	apoptosis	marker of apoptosis, possible anticoagulation protein;a phospholipase A2 and protein kinase C inhibitory protein with calcium channel activity and a potential role in cellular signal transduction, inflammation, growth and differentiation	Borrelia burgdorferi-infected cell cultures	Borrelia burgdorferi activates Annexin A5 to induce apoptosis in lymphocytes	Cassiani-Ingoni R, Cabral ES, Lünemann JD, Garza Z, Magnus T, Gelderblom H, Munson PJ, Marques A, Martin R. Borrelia burgdorferi Induces TLR1 and TLR2 in human microglia and peripheral blood monocytes but differentially regulates HLA-class II expression. J Neuropathol Exp Neurol. 2006 Jun;65(6):540-8. doi: 10.1097/00005072-200606000-00002. PMID: 16783164.
ASPM	0.00695498	Assembly Factor For Spindle Microtubules	cell division	Probable role in mitotic spindle regulation and coordination of mitotic processes; provides instructions for making a protein that is involved in cell division;	Borrelia burgdorferi-infected cell cultures	Synergistically Downregulated Genes in Murine Macrophages Stimulated With B. burgdorferi and IFNγ Together	Meddeb M, Carpentier W, Cagnard N, et al. Homogeneous Inflammatory Gene Profiles Induced in Human Dermal Fibroblasts in Response to the Three Main Species of Borrelia burgdorferi sensu lato. PLoS One. 2016;11(10):e0164117. Published 2016 Oct 5. doi:10.1371/journal.pone.0164117
CASC5	-0.0148508	Cancer Susceptibility Candidate Gene 5 Protein	cell division	Performs two crucial functions during mitosis: it is essential for spindle-assembly checkpoint signaling and for correct chromosome alignment	Borrelia burgdorferi-infected cell cultures	Synergistically Downregulated Genes in Murine Macrophages Stimulated With B. burgdorferi and IFNγ Together	Sabino, G.J. (2010). Interferon-Gamma Fosters a Shift from Acute to Chronic Inflammation in Lyme Disease [Unpublished dissertation]. Stony Brook University.	https://dspace.sunyconnect.suny.edu/bitstream/handle/1951/55609/Sabino_grad.sunysb_0771E_10331.pdf?sequence=1&isAllowed=y
CAV1	0.000273928	Caveolin 1	immune cell activation	Involved in the costimulatory signal essential for T-cell receptor (TCR)-mediated T-cell activation. Its binding to DPP4 induces T-cell proliferation and NF-kappa-B activation in a T-cell receptor/CD3-dependent manner (PubMed:17287217)	Borrelia burgdorferi-infected cell cultures	upgregulated in monocytes following stimulation with B. burgdorferi in vitro	Cassiani-Ingoni R, Cabral ES, Lünemann JD, Garza Z, Magnus T, Gelderblom H, Munson PJ, Marques A, Martin R. Borrelia burgdorferi Induces TLR1 and TLR2 in human microglia and peripheral blood monocytes but differentially regulates HLA-class II expression. J Neuropathol Exp Neurol. 2006 Jun;65(6):540-8. doi: 10.1097/00005072-200606000-00002. PMID: 16783164.
CDCA5	-0.0150497	Cell Division Cycle-Associated Protein 5	cell division	Regulator of sister chromatid cohesion in mitosis stabilizing cohesin complex association with chromatin	Borrelia burgdorferi-infected cell cultures	Synergistically Downregulated Genes in Murine Macrophages Stimulated With B. burgdorferi and IFNγ Together	Sabino, G.J. (2010). Interferon-Gamma Fosters a Shift from Acute to Chronic Inflammation in Lyme Disease [Unpublished dissertation]. Stony Brook University.	https://dspace.sunyconnect.suny.edu/bitstream/handle/1951/55609/Sabino_grad.sunysb_0771E_10331.pdf?sequence=1&isAllowed=y
CXCL10	-0.00280523	C-X-C Motif Chemokine Ligand 10	immune cell activation	stimulation of monocytes, natural killer and T-cell migration, and modulation of adhesion molecule expression.	Borrelia burgdorferi-infected cell cultures; Lyme patient studies	one of host genes and proteins used by Borrelia burgdorferi during its life cycle; In patients with Lyme arthritis, B. burgdorferi but not IFN-γ induced PBMC to secrete CCL4 and CCL2, and B. burgdorferi and IFN-γ each stimulated the production of CXCL9 and CXCL10	Lyme disease secreted basal levels of CC-chemokine ligand (CCL) 2, CCL4, CXC-chemokine ligand (CXCL) 9 and CXCL10; levels of these chemokines increased on stimulation with B. burgdorferi. Buckland, J. Direct and indirect actions of Borrelia burgdorferi. Nat Rev Rheumatol 6, 615 (2010). https://doi.org/10.1038/nrrheum.2010.169
DRAM1	-0.000274125	DNA Damage Regulated Autophagy Modulator 1	autophagy	Lysosomal modulator of autophagy that plays a central role in p53/TP53-mediated apoptosis	Borrelia burgdorferi-infected cell cultures	Signalling through MYD88 and NF-κB further increases autophagosome maturation by inducing the expression of DNA damage-regulated autophagy modulator protein 1 (DRAM1), a lysosomal transmembrane protein involved in lysosomal acidification	Cadwell, K. Crosstalk between autophagy and inflammatory signalling pathways: balancing defence and homeostasis. Nat Rev Immunol 16, 661–675 (2016). https://doi.org/10.1038/nri.2016.100 Buffen, K., Oosting, M., Mennens, S., Anand, P. K., Plantinga, T. S., Sturm, P., ... & Joosten, L. A. (2013). Autophagy modulates Borrelia burgdorferi-induced production of interleukin-1β (IL-1β). Journal of Biolo…
GBP4	0.000490462	Guanylate Binding Protein 4	interferon-associated signaling	Binds GTP, GDP and GMP. Hydrolyzes GTP very efficiently; GDP rather than GMP is the major reaction product. Plays a role in erythroid differentiation	Borrelia burgdorferi-infected cell cultures	IFN-inducible genes upregulated in human PBMCs by B. burgdorferi	Petzke, M. M., Brooks, A., Krupna, M. A., Mordue, D., & Schwartz, I. (2009). Recognition of Borrelia burgdorferi, the Lyme disease spirochete, by TLR7 and TLR9 induces a type I IFN response by human immune cells. Journal of immunology (Baltimore, Md. : 1950), 183(8), 5279–5292. https://doi.org/10.4049/jimmunol.0901390
GRN	-0.00507174	Granulin Precursor	cell proliferation	key regulator of lysosomal function and as a growth factor involved in inflammation, wound healing and cell proliferation; association with frontotemporal dementia	unknown	unknown	Martens LH, Zhang J, Barmada SJ, Zhou P, Kamiya S, Sun B, Min SW, Gan L, Finkbeiner S, Huang EJ, Farese RV Jr. Progranulin deficiency promotes neuroinflammation and neuron loss following toxin-induced injury. J Clin Invest. 2012 Nov;122(11):3955-9. doi: 10.1172/JCI63113. Epub 2012 Oct 8. PMID: 23041626; PMCID: PMC3484443.
IFI27	-2.54116e-05	Interferon Alpha Inducible Protein 27	interferon-associated signaling	Part of the signaling pathways that lead to apoptosis	Borrelia burgdorferi-infected cell cultures	Innate immune response	Thompson, D., Sorenson, J., Greenmyer, J., Brissette, C. A., & Watt, J. A. (2020). The Lyme disease bacterium, Borrelia burgdorferi, stimulates an inflammatory response in human choroid plexus epithelial cells. PloS one, 15(7), e0234993. https://doi.org/10.1371/journal.pone.0234993
IFRD1	-0.00168535	Interferon-related developmental regulator 1	interferon-associated signaling	transcription factor expressed in neutrophils	Borrelia burgdorferi-infected cell cultures	upregulated in macrophages 4 h after exposure to live B. burgdorferi which were downregulated in the presence of added exogenous IL-10	Gautam, A., Dixit, S., Philipp, M. T., Singh, S. R., Morici, L. A., Kaushal, D., & Dennis, V. A. (2011). Interleukin-10 alters effector functions of multiple genes induced by Borrelia burgdorferi in macrophages to regulate Lyme disease inflammation. Infection and immunity, 79(12), 4876–4892. https://doi.org/10.1128/IAI.05451-11
IGSF6	-0.0122414	Immunoglobulin superfamily member 6	unknown	possible dendritic cell signaling	unknown	unknown	https://link.springer.com/content/pdf/10.1007/s002510000259.pdf
ITGAM	9.12536e-05	Integrin Subunit Alpha M	phagocytosis receptor	implicated in various adhesive interactions of monocytes, macrophages and granulocytes as well as in mediating the uptake of complement-coated particles and pathogens	Borrelia burgdorferi-infected cell cultures	Carreras-González A, Barriales D, Palacios A, et al. Regulation of macrophage activity by surface receptors contained within Borrelia burgdorferi-enriched phagosomal fractions. PLoS Pathog. 2019;15(11):e1008163. Published 2019 Nov 18. doi:10.1371/journal.ppat.1008163	acts as a receptor for spirochetes in nonimmune phagocytosis
JMJD6	0.00422239	Jumonji Domain Containing 6, Arginine Demethylase And Lysine Hydroxylase	histone demethylation	protein hydroxylases or histone demethylases	unknown	unknown
KIF2C	-0.01867	Kinesin Family Member 2C	apoptosis	microtubule-dependent molecular motor	Borrelia burgdorferi-infected cell cultures	Synergistically Downregulated Genes in Murine Macrophages Stimulated With B. burgdorferi and IFNγ Together	"Sabino, G.J. (2010). Interferon-Gamma Fosters a Shift from Acute to Chronic Inflammation in Lyme Disease [Unpublished dissertation]. Stony Brook University."	https://dspace.sunyconnect.suny.edu/bitstream/handle/1951/55609/Sabino_grad.sunysb_0771E_10331.pdf?sequence=1&isAllowed=y
LDLR	0.00635418	Low Density Lipoprotein Receptor	cholesterol regulation	Binds LDL, the major cholesterol-carrying lipoprotein of plasma, and transports it into cells by endocytosis	Lyme patient studies	increased levels of cholesterol resulted in higher severity; increased spirochetal load in the joints and ankle swelling in mouse model	Toledo, A., Monzón, J. D., Coleman, J. L., Garcia-Monco, J. C., & Benach, J. L. (2015). Hypercholesterolemia and ApoE deficiency result in severe infection with Lyme disease and relapsing-fever Borrelia. Proceedings of the National Academy of Sciences of the United States of America, 112(17), 5491–5496. https://doi.org/10.1073/pnas.1502561112
MXD1	-0.0212871	MAX Dimerization Protein 1	apoptosis	mediate cellular proliferation, differentiation and apoptosis	Borrelia burgdorferi-infected cell cultures	upregulated in macrophages 4 h after exposure to live B. burgdorferi which were downregulated in the presence of added exogenous IL-10	Gautam, A., Dixit, S., Philipp, M. T., Singh, S. R., Morici, L. A., Kaushal, D., & Dennis, V. A. (2011). Interleukin-10 alters effector functions of multiple genes induced by Borrelia burgdorferi in macrophages to regulate Lyme disease inflammation. Infection and immunity, 79(12), 4876–4892. https://doi.org/10.1128/IAI.05451-11
NIF3L1	-0.00151061	NGG1 Interacting Factor 3 Like 1	cell proliferation	transcriptional corepressor through its interaction with COPS2, negatively regulating the expression of genes involved in neuronal differentiation	unknown	unknown
PLK1	-0.000174289	Polo Like Kinase 1	cell cycle regulation	cell cycle regulation	Borrelia burgdorferi-infected cell cultures	Synergistically Downregulated Genes in Murine Macrophages Stimulated With B. burgdorferi and IFNγ Together	"Sabino, G.J. (2010). Interferon-Gamma Fosters a Shift from Acute to Chronic Inflammation in Lyme Disease [Unpublished dissertation]. Stony Brook University."	https://dspace.sunyconnect.suny.edu/bitstream/handle/1951/55609/Sabino_grad.sunysb_0771E_10331.pdf?sequence=1&isAllowed=y
SHCBP1	0.000643938	SHC Binding And Spindle Associated 1	cell proliferation	role in signaling pathways governing cellular proliferation, cell growth and differentiation; positive regulator of FGF signaling in neural progenitor cells	unknown	unknown
SOCS3	0.000175044	Suppressor Of Cytokine Signaling 3	cytokine signaling	classical negative feedback system that regulates cytokine signal transduction	Borrelia burgdorferi-infected cell cultures	B. burgdorferi or lipidated outer surface protein A (L-OspA) increase their SOCS1/SOCS3 mRNA and protein expression in mouse J774 macrophages incubated with IL-10; mediates the IL-10 anti-inflammatory effect in macrophages stimulated with B. burgdorferi	Dennis, V., Kaushal, D., Dixit, S., Mehra, S., Singh, S. and Philipp, M. (2008), SOCS3 and IL-10 anti-inflammatory activity in Lyme disease. FASEB J, 22: 860.17-860.17. https://doi.org/10.1096/fasebj.22.1_supplement.860.17
SORT1	-0.00260612	Sortilin 1	cell trafficking	trafficking of different proteins to either the cell surface, or subcellular compartments such as lysosomes and endosomes	Borrelia burgdorferi-infected cell cultures	intensely or exclusively up-regulated in peripheral blood mononuclear cells (PBMCs) stimulated with live Borrelia burgdorferi (Bb) MOI (10∶1) in comparison to similar concentrations of borrelial lysates	Salazar, J. C., Duhnam-Ems, S., La Vake, C., Cruz, A. R., Moore, M. W., Caimano, M. J., Velez-Climent, L., Shupe, J., Krueger, W., & Radolf, J. D. (2009). Activation of human monocytes by live Borrelia burgdorferi generates TLR2-dependent and -independent responses which include induction of IFN-beta. PLoS pathogens, 5(5), e1000444. https://doi.org/10.1371/journal.ppat.1000444
SPAG5	-0.00529847	Sperm Associated Antigen 5)	cell division	associated with the mitotic spindle apparatus	Borrelia burgdorferi-infected cell cultures	Synergistically Downregulated Genes in Murine Macrophages Stimulated With B. burgdorferi and IFNγ Together	"Sabino, G.J. (2010). Interferon-Gamma Fosters a Shift from Acute to Chronic Inflammation in Lyme Disease [Unpublished dissertation]. Stony Brook University."	https://dspace.sunyconnect.suny.edu/bitstream/handle/1951/55609/Sabino_grad.sunysb_0771E_10331.pdf?sequence=1&isAllowed=y
STAT1	-0.0375514	Signal Transducer And Activator Of Transcription 1	interferon-associated signaling	Signal transducer and transcription activator that mediates cellular responses to interferons (IFNs), cytokine KITLG/SCF and other cytokines and other growth factors	murine model of Borrelia burgdorferi infection	upregulated Type I interferon related gene and signaling mediator; deficiency exacerbates carditis but not arthritis during experimental lyme borreliosis; B. burgdorferi-induced transcription of IFN-responsive genes was dependent upon a rapid STAT1 feedback amplification pathway	Miller, J. C., Maylor-Hagen, H., Ma, Y., Weis, J. H., & Weis, J. J. (2010). The Lyme disease spirochete Borrelia burgdorferi utilizes multiple ligands, including RNA, for interferon regulatory factor 3-dependent induction of type I interferon-responsive genes. Infection and immunity, 78(7), 3144–3153. https://doi.org/10.1128/IAI.01070-09	Derick Thompson, John A. Watt, Catherine A. Brissette, Host transcriptome response to Borrelia burgdorferi sensu lato, Ticks and Tick-borne Diseases, Volume 12, Issue 2, 2021,
SYTL1	0.00333455	Synaptotagmin Like 1	cell trafficking	role in vesicle trafficking; Acts as a RAB27A effector protein and may play a role in cytotoxic granule exocytosis in lymphocytes	unknown	unknown
TLR2	0.00129512	Toll Like Receptor 2	immune cell activation; Borrelia burgdorferi receptor	fundamental role in pathogen recognition and activation of innate immunity	cell culture and murine models of Borrelia burgdorferi infection	TLR1, TLR2 and MYD88 involved in IL6, IL8, and TNF-alpha increases induced by B.Burgdorferi in human monocytes	transcription and expression of the microbial pattern recognition receptor Toll-like receptor 2 (TLR2) was increased on both CD4+ and CD8+ T cells during B. burgdorferi infection. Furthermore, T cell expression of TLR2 contributed to IFNγ production and Lyme arthritis; Onuora, S. Bystander-activated T cells contribute to Lyme arthritis. Nat Rev Rheumatol 14, 123 (2018). https://doi.org/10.1038/nr…	main recognition receptor for Borrelia spp.; Oosting M, ter Hofstede H, Sturm P, Adema GJ, Kullberg B-J, van der Meer JWM, et al. (2011) TLR1/TLR2 Heterodimers Play an Important Role in the Recognition of Borrelia Spirochetes. PLoS ONE 6(10): e25998. https://doi.org/10.1371/journal.pone.0025998
TPX2	0.00298549	TPX2 Microtubule Nucleation Factor	cell divison	required for normal assembly of mitotic spindles	Borrelia burgdorferi-infected cell cultures	Synergistically Downregulated Genes in Murine Macrophages Stimulated With B. burgdorferi and IFNγ Together	"Sabino, G.J. (2010). Interferon-Gamma Fosters a Shift from Acute to Chronic Inflammation in Lyme Disease [Unpublished dissertation]. Stony Brook University."	https://dspace.sunyconnect.suny.edu/bitstream/handle/1951/55609/Sabino_grad.sunysb_0771E_10331.pdf?sequence=1&isAllowed=y
TTK	0.00215875	TTK Protein Kinase	cell division	critical in the regulation of cell division, as it is involved in controlling the progression of cells through mitosis	unknown	unknown
TYMS	-0.00109929	Thymidylate Synthetase	DNA replication and repair	maintains the dTMP (thymidine-5-prime monophosphate) pool critical for DNA replication and repair	Lyme patient studies	one of top 20 classifier genes that distinguish between acute and 6-month convalescent LD subjects	Petzke, M. M., Volyanskyy, K., Mao, Y., Arevalo, B., Zohn, R., Quituisaca, J., Wormser, G. P., Dimitrova, N., & Schwartz, I. (2020). Global Transcriptome Analysis Identifies a Diagnostic Signature for Early Disseminated Lyme Disease and Its Resolution. mBio, 11(2), e00047-20. https://doi.org/10.1128/mBio.00047-20
ZNF384	-0.00603024	Zinc Finger Protein 384	transcriptone factor	transcription factor	unknown	unknown
Supplementary Data 3. Composition of the 31-gene Lyme disease classifier panel.
