# Supplementary material for: A diagnostic classifier for gene expression-based identification of early Lyme disease
Source: Commun Med (Lond). 2022 Jul 22;2:92. doi: 10.1038/s43856-022-00127-2 (PMC9306241; doi:10.1038/s43856-022-00127-2)
Supplement: Supplementary file 5 — Supplementary Data 4. [file 43856_2022_127_MOESM5_ESM.xlsx]

## Sheet: Figure 2A, 2B, and 2C
Name	jhmi02-018	jhmi02-019	jhmi02-022	jhmi02-041	jhmi02-055	jhmi02-056	jhmi02-057	jhmi02-058	jhmi02-059	jhmi02-060	jhmi02-061	jhmi02-083	jhmi02-084	jhmi02-097	jhmi02-102	jhmi02-106	jhmi02-111	jhmi01-004	jhmi01-009	jhmi01-016	jhmi01-027	jhmi01-031	jhmi01-037	jhmi01-044	jhmi01-045	jhmi01-071	jhmi01-075	jhmi01-017	jhmi01-024	jhmi01-032	jhmi01-033	jhmi01-039	jhmi01-040	jhmi01-046	jhmi01-047	jhmi01-049	jhmi01-052	jhmi01-053	jhmi01-054	jhmi01-100	jhmi02-056bis	jhmi02-057bis	jhmi02-096	jhmi02-098	jhmi02-108	jhmi02-109	jhmi02-110	jhmi01-004bis	jhmi01-006
TREx	TREx1	TREx1	TREx1	TREx1	TREx1	TREx1	TREx1	TREx1	TREx1	TREx1	TREx1	TREx1	TREx1	TREx1	TREx1	TREx1	TREx1	TREx1	TREx1	TREx1	TREx1	TREx1	TREx1	TREx1	TREx1	TREx1	TREx1	TREx1	TREx1	TREx1	TREx1	TREx1	TREx1	TREx1	TREx1	TREx1	TREx1	TREx1	TREx1	TREx1	TREx2	TREx2	TREx2	TREx2	TREx2	TREx2	TREx2	TREx2	TREx2
Disease	A-non-Lyme	A-non-Lyme	A-non-Lyme	A-non-Lyme	A-non-Lyme	A-non-Lyme	A-non-Lyme	A-non-Lyme	A-non-Lyme	A-non-Lyme	A-non-Lyme	A-non-Lyme	A-non-Lyme	A-non-Lyme	A-non-Lyme	A-non-Lyme	A-non-Lyme	Lyme	Lyme	Lyme	Lyme	Lyme	Lyme	Lyme	Lyme	Lyme	Lyme	Lyme	Lyme	Lyme	Lyme	Lyme	Lyme	Lyme	Lyme	Lyme	Lyme	Lyme	Lyme	Lyme	A-non-Lyme	A-non-Lyme	A-non-Lyme	A-non-Lyme	A-non-Lyme	A-non-Lyme	A-non-Lyme	Lyme	Lyme
Sampletype	PBMC	PBMC	PBMC	PBMC	PBMC	PBMC	PBMC	PBMC	PBMC	PBMC	PBMC	PBMC	PBMC	PBMC	PBMC	PBMC	PBMC	PBMC	PBMC	PBMC	PBMC	PBMC	PBMC	PBMC	PBMC	PBMC	PBMC	PBMC	PBMC	PBMC	PBMC	PBMC	PBMC	PBMC	PBMC	PBMC	PBMC	PBMC	PBMC	PBMC	PBMC	PBMC	PBMC	PBMC	PBMC	PBMC	PBMC	PBMC	PBMC
Origin	JHMI	JHMI	JHMI	JHMI	JHMI	JHMI	JHMI	JHMI	JHMI	JHMI	JHMI	JHMI	JHMI	JHMI	JHMI	JHMI	JHMI	JHMI	JHMI	JHMI	JHMI	JHMI	JHMI	JHMI	JHMI	JHMI	JHMI	JHMI	JHMI	JHMI	JHMI	JHMI	JHMI	JHMI	JHMI	JHMI	JHMI	JHMI	JHMI	JHMI	JHMI	JHMI	JHMI	JHMI	JHMI	JHMI	JHMI	JHMI	JHMI
Serology	0	0	0	0	0	0	0	0	0	0	0	0	0	0	0	0	0	1	1	1	1	1	1	1	1	1	1	2	2	2	2	2	2	2	2	2	2	2	2	2	0	0	0	0	0	0	0	1	1
Time	V1	V1	V1	V1	V1	V1	V1	V1	V1	V1	V1	V1	V1	V1	V1	V1	V1	V1	V1	V1	V1	V1	V1	V1	V1	V1	V1	V1	V1	V1	V1	V1	V1	V1	V1	V1	V1	V1	V1	V1	V1	V1	V1	V1	V1	V1	V1	V1	V1
PTLDS	0	0	0	0	0	0	0	0	0	0	0	0	0	0	0	0	0	3	3	3	0	0	0	0	3	unknown	unknown	3	0	0	2	2	2	2	2	0	0	0	0	unknown	0	0	0	0	0	0	0	3	unknown
ANPEP	71.34	51.87	31.89	92.96	37.37	61.87	52.29	16.44	17.95	90.35	73.05	68.97	101.53	14.6	42.74	75.17	68.57	63.44	91.23	80.88	11.5	221.46	0.18	40.13	71.21	16.15	23.11	109.06	28.71	206.31	20.74	12.7	65.85	130.5	53.84	13.56	61.28	113.47	131.35	64.46	100.56	187.52	56.42	53.34	46.06	18.3	47.9	84.52	107.02
ANXA5	115.1	268.63	348.6	210.35	66.73	558.17	190	194.41	56.08	120.38	127.63	147.36	261.97	156.82	133.67	197.33	11.95	171.08	206.26	292.57	160.26	179.66	44.22	382.32	354.09	440.46	294.01	264.26	221.56	88.09	130.64	1.94	391.4	345.55	441.72	368.55	226.48	409.08	364.83	307.38	179.12	136.2	199.2	169.99	113.11	121.85	119.05	171.76	182.61
ASPM	9.16	4.89	4.36	2.36	3.07	1.84	0	0.97	0	0.27	32.11	0	0.54	0.52	5.44	17.24	1.48	11.81	21.68	22.54	0	0	0	22.48	13.47	6.26	3.39	8.99	11.96	0	0	20.36	0	5.58	6.95	0.77	19.64	14.82	16.01	3.81	0.52	0	0.29	0	37.06	8.59	4.83	5.83	30.81
AZIN1	210.93	493.46	248.76	305.89	234.4	268.24	545.95	284.36	226.56	302.43	325.51	587.55	328.76	335.9	525.25	840.65	160.16	13.35	10.24	15.03	7.19	200.7	2.15	720.24	1080.34	682.56	417.5	13.18	21.53	186	3.1	73.68	428.67	550.53	791.02	360.13	2175.68	1257.13	2085.44	258.68	321.06	819.19	329.67	305.98	382.87	924.86	21.22	7.77	10.16
BST1	60.93	163.54	97.11	284.64	92.19	210.65	142.24	347.23	105.43	76.28	278.15	75	207.45	182.03	56.45	80.21	130.46	25.38	37.04	34.47	64.32	60.16	194.23	123.95	103.67	74.97	67.89	37.75	28.23	227.31	19.66	166.01	147.74	109.89	275.1	165.3	60.29	81.36	91.4	116.58	203.22	353.34	199.92	107.85	55.79	59.53	32.78	21.76	47.64
BUB1B	0.6	0.74	0.5	0	1.28	0.96	0	0.97	2.24	0	0.4	0	0	0.17	0.66	1.8	0.3	1.09	1.2	0	0	6.43	0	2.93	0	0.96	0.89	0	1.91	0	0	0	0	4.29	0	0	1.23	2.21	1	1.73	0	63.17	0	1.17	5.54	1.65	0.38	0.19	0
C3orf14	0.1	6.59	5.75	0	0.78	7.47	1.74	5.8	2.24	21.1	1.61	3.01	3.94	0.17	7.23	10.09	1.95	17.5	21.68	31.38	8.26	0	0.18	4.16	14.18	18.82	9.75	20.97	11.48	0	0	0	26.49	2.25	17.61	13.02	6.81	7.78	12.6	13.05	1.05	15.79	0.14	12.9	5.76	6.93	13.47	8.94	20.01
CASC5	1.89	8.59	2.78	6.97	3.16	5.39	32.77	0	4.49	1.35	0	0.38	0	18.43	3.12	8.38	0.47	7.88	5.12	6.63	2.16	0	0.36	10.89	0.05	9.69	6.95	3.6	2.39	0.23	0	0	8.36	26.45	0.05	39.71	9.14	9.32	11.49	10.02	14.14	1.97	18.76	2.34	15.59	3.83	1.02	3.69	5.72
CASP1	143.97	320.06	314.38	132.49	73.78	603.5	490.52	450.72	493.49	335.7	413.81	383.66	206.73	303.56	244.87	311.55	346.29	722.16	827.44	845.01	415.03	402.6	458.82	108.15	177.86	893.79	563.09	778.7	671.87	308.1	997.31	473.07	167.62	134.52	177.07	353.67	75.65	132.81	64.04	656.43	500.18	228.98	286.85	375.73	352.31	322.74	491.82	887.38	678.35
CAV1	0.05	0	3.27	0	3.3	2	0	0	2.24	0	0.4	0.38	0.36	0.17	1.04	2.59	2.54	2.41	7.53	8.4	0	47.7	0.18	0	0.05	1.24	1.27	3	7.66	0	0	0.11	0	0	0	0.22	3.68	3.71	4.72	6.56	0	0	12.17	0	12.44	3.02	0.76	0	6.67
CCDC130	6.32	6.5	6.6	6.31	3.85	6.67	13.95	2.9	2.24	39.49	53.38	78.39	28.65	132.31	6.69	10.31	5.98	3.28	4.82	5.3	13.3	67.52	0.18	11.97	47.99	2.67	3.05	8.69	5.26	180.98	0	13.04	26.24	10.89	13.26	0	9.78	10.83	11.54	3.77	34.57	13.82	80.05	3.52	6.24	23.7	1.14	6.02	19.05
CCNB1	2.54	8.81	5.6	3.57	6.32	9.27	0.35	60.93	8.97	1.08	0.4	1.13	0.63	0.52	10.01	24.7	5.21	27.78	32.22	45.96	0	29.74	0	8.76	4.49	25.16	13.23	9.89	33.98	0.68	0	25.17	21.22	23.5	0	5.91	6.18	2.9	6.93	19.54	0.52	7.9	18.33	1.17	56.4	25.72	12.07	21.37	93.37
CD3D	51.77	89.47	132.86	6.2	76.03	130.05	468.21	876.29	1164.2	643.01	617.3	607.52	154.71	808.98	866.7	733.06	2719.8	738.79	577.22	793.3	22.64	666.13	286.6	403.43	181.21	1990.29	1296.96	598.03	1623.68	185.54	301.68	298.72	316.53	496.28	232.4	291.54	104.23	201.02	156.04	965.34	376.58	507.3	550.78	589.1	220.2	1356.96	57.05	317.88	452.87
CD55	260.36	296.81	142.04	390.83	102.08	96.1	444.85	177	453.12	782.59	292.59	464.31	1258.2	402.49	210.68	216.5	237.19	44.19	127.67	116.23	58.93	888.8	159.5	460.08	234.34	237.67	188.71	74.6	102.41	813.38	73.52	394.93	511.23	655.8	333.93	498.62	458.18	518.79	483.28	122.72	707.07	227	509.82	337.05	132.72	190.37	105.84	93.07	110.52
CDCA2	0.7	0.04	0	0.16	0.05	0.2	31.38	107.36	67.29	10.01	40.54	13.19	2.87	1.56	1	1.32	1.01	4.38	4.22	2.65	0	13.26	16.29	0.05	0.11	1.91	0.81	0.3	1.44	0.23	3.87	16.59	0.5	1.88	0.16	0	0.08	0.04	0.75	1.22	14.67	69.09	4.44	183.47	4.98	0.77	0.38	0.39	6.35
CDCA5	3.58	0.87	0	1.54	1.37	1	0	0	2.24	0	0.4	0.38	0	0.35	0.58	2.63	0.35	0.44	0.9	1.33	0	0	0	7.19	38.8	0.72	0.59	0.3	0.48	0	0	0.11	33.42	29.57	27.16	0	35.71	16.29	18.22	2.04	0	0	0	0	4.93	0.81	0.38	0.97	2.22
CENPF	7.12	16.23	4.71	9.44	8.47	5.11	18.48	2.9	24.67	40.04	0.8	42.96	8.33	0.52	10.47	22.25	1.6	14.66	26.5	31.38	0	33.49	0	3.12	13.47	17.87	12.21	5.99	29.67	0.23	13.62	56.17	31.08	11.59	0.11	0	21.14	7.47	24.19	18.51	0.52	0	0.14	3.52	43.79	16.41	9.78	12.82	62.25
CEP55	0	1.44	0.05	0.05	0.23	1.68	0.7	0.97	6.73	0.27	0.4	0	0	0	1.74	4.96	1.89	6.34	3.91	3.54	0	8.57	0	0	6.01	3.19	1.91	1.2	2.39	0	0	0	0	0.97	0	14.55	2.1	0.85	1.51	2.55	8.38	1.97	0	0.59	11.48	2.06	0.76	5.25	4.76
CKAP4	157.01	469.56	197.78	283	45.11	284.62	152.7	123.8	179.45	398.19	93.92	101.76	202.97	49.72	103.93	75.56	53.6	75.04	163.2	158.22	232.85	76.5	42.61	186.47	138.63	118.64	103.52	145.01	169.88	160.21	170.73	156.17	82.48	115.04	147.63	56.01	110.88	85.23	139.33	71.7	114.7	189.5	117.86	46.89	108.36	63.89	119.05	132.51	209.29
CR1	55.66	97.63	11.75	483.57	85.78	90.27	82.28	127.67	148.05	101.44	230.78	31.28	151.76	224.28	39.96	63.63	31.71	14.88	43.66	21.21	35.22	0	35.27	86.28	40.15	16.63	13.36	7.49	29.19	0.23	72.75	200.33	82.73	58.97	67.47	104.47	68.29	39.07	49.64	12.58	181.74	21.71	120.87	151.82	59.94	96.78	91.73	58.68	47.64
CXCL10	0.3	0.79	18.3	0.05	1.19	1.52	17.08	21.28	0	9.74	0.4	10.93	2.95	12.17	9.72	47.61	11.77	5.91	0.9	2.21	23.36	6.03	0	5.96	0.22	96.31	133.71	4.49	6.22	0	30.49	0.11	0.42	8.21	0.95	0.55	0.48	3.13	1.76	1.38	17.28	1.97	1.15	9.38	74.74	35.51	993.56	2.33	8.89
CXCL9	0	0.22	0.05	0	0.41	0.08	0	0	0	0	0	8.67	0	0	0	0.44	0.3	6.78	3.61	4.86	0	0	0	0	0	0.28	0.17	6.29	4.31	0	23.84	0	4.18	1.82	0	0	0	0.62	0	0.2	0	1.97	0	0	0.57	0.16	37.35	2.72	2.22
DEFA5	4214.49	451.54	1078.72	1166.35	5212.94	782.47	232.19	152.82	266.94	516.68	186.63	281.9	79.77	103.27	2631.04	828.89	373.33	1263.84	903.92	141.87	510.62	201.63	662.18	64.32	81.97	101.09	1132.63	2342.4	325.41	243.28	250.76	883.68	112.22	87.19	76.65	26.58	151.7	37.95	60.38	821.2	187.5	167.79	92.8	233.88	2097.43	336.97	171.78	184.98	319.8
DRAM1	12.94	17.54	17.41	28.99	11.17	37.66	21.27	26.11	24.67	17.31	26.89	12.44	10.03	11.65	35.64	81.57	5.44	13.56	12.65	19.45	7.55	29.07	29.72	14.81	18.34	85.34	80.66	20.37	18.18	0.23	12.07	16.59	12.45	16.85	16.76	23.41	12.87	10.06	16.41	16.27	21.47	9.87	6.01	13.48	40.86	31.04	109.01	21.18	18.42
ECT2	10.8	11.82	12.25	6.31	5.31	5.59	47.41	39.66	24.67	0.54	5.22	35.8	0.27	1.39	11.55	16.28	1.66	17.72	25.9	26.96	0.72	0	0	29.96	0.05	16.87	11.03	13.48	18.66	0.23	57.12	0	6.77	29.73	0.05	56.99	10.41	42.9	15.76	18.95	1.05	3.95	29.79	0.59	18.68	19.75	3.3	5.44	22.23
EIF2D	5.38	8.24	5.55	6.04	6.64	6.27	2.09	2.9	6.73	79.8	48.57	110.05	8.68	33.73	33.52	34.36	47.33	75.91	86.42	113.58	5.03	163.05	0	86.33	61.41	16.35	22.82	54.23	135.43	257.66	51.54	0.11	29.5	64.12	109.12	23.85	36.1	67.16	78.85	29.68	74.9	5.92	23.06	32.24	15.41	69.57	17.03	50.13	68.92
FABP5	40.17	34.29	67.05	89.28	71.63	82.56	99.01	203.11	62.81	192.87	78.67	191.83	58.64	57.72	59.19	71.57	38.22	195.14	251.72	246.61	86.96	399.79	63.91	605.38	540.93	44.98	87.28	128.24	222.04	581.05	292.4	724.88	695.82	549.51	402.04	285.74	825.67	314.25	422.4	151.1	126.75	19.74	92.37	27.55	128.57	120.36	85.38	147.48	471.61
FANCI	0	0.87	0	0	0.23	0.36	0	22.25	0	10.55	43.75	0	2.42	0.17	0.91	1.58	0.35	1.53	2.71	6.63	0	0	0	3.36	0	2.07	0.81	0.9	4.79	0	0	0	0	1.93	0	0	2.65	1.74	1.91	0.63	0.52	0	0	0	1.92	1.37	0.51	1.75	3.18
FDX1L	0	0	0	0	0.05	1.48	24.06	109.29	0	30.3	0	61.81	5.28	20.69	2.66	2.68	9.23	2.84	0.6	1.77	1.8	15.68	1.61	271.33	324	0.2	2.21	0.3	4.31	534.04	0.31	132.83	248.76	209.64	243	92.66	319.98	76.29	176.62	0.08	0	55.27	6.44	72.1	1.31	4.55	0.38	3.3	3.18
FPR2	104.69	293.45	94.87	92.68	12.23	173.46	22.66	119.93	26.92	74.93	79.07	11.68	44.5	28.51	115.39	88.42	138.86	49.66	64.14	34.03	40.96	22.37	117.97	109.28	87.71	94.03	116.32	43.14	25.36	231.42	14.24	316.68	122.5	83.33	127.89	120.77	77.23	94.13	53.8	80.46	40.33	31.58	28.36	37.51	219.42	36.72	153.1	107.26	86.06
GBP2	368.14	256.68	343.64	106.36	131.03	196.87	333.29	209.88	291.61	388.73	225.97	158.29	159.1	174.56	224.43	374.73	293.75	342.16	177.05	366.82	243.27	382.1	224.66	437.31	283.21	425.7	362.16	181.87	229.22	112.29	542.38	208.56	338.01	377.43	119.73	607.03	268.44	397.39	312.83	446.21	308.49	485.59	301.88	130.72	431.37	338.75	470.35	371.7	222.94
GBP4	48.14	84.15	301.93	29.82	84.41	44.29	204.3	127.67	228.8	186.11	36.93	183.91	118.09	270.53	117.3	304.92	82.18	250.93	127.07	244.84	155.59	21.3	1.61	258.32	133.7	371.07	278.53	134.53	168.45	82.39	240.39	17.73	261.97	294.37	46.84	242.42	92.12	200.82	136.97	271.38	176.5	199.37	350.15	115.47	238.02	287.96	334.02	211.79	184.83
GPR15	7.17	3.75	2.68	0.05	0.87	1.6	44.97	40.62	6.73	11.9	0.4	13.19	0.18	0.17	24.63	16.85	62.12	21.88	105.99	98.11	6.11	18.49	0.54	38.24	9.09	76.45	37.62	34.46	39.72	0.46	44.27	110.52	103.45	51.67	23.18	0.44	39.07	22.83	33.78	55.5	26.19	5.92	12.17	26.38	2.62	25.88	10.93	37.5	5.08
GPX3	0	0.22	0.1	0	0.64	0.56	0	0	0	0	0	0	5.1	0.17	1.04	0.83	0.41	0	0	0	0	0	0	2.13	0	0.2	0.21	0.3	0	0	0	0	5.6	3.38	0	0	1.43	0.46	0	0.59	0	0	0.14	0	0.48	0.08	1.14	0.78	0
GRN	140.43	135.93	171.65	512.62	170.23	159.24	389.42	670.28	536.11	567.26	606.86	260.8	784.31	859.75	166.49	323	300.38	88.6	140.62	117.12	823.24	278.67	1.07	181.27	394.99	11.09	58.52	84.49	91.4	224.11	260.36	58.35	202.72	225.04	413.39	129.52	111.91	249.3	156.39	84.12	392.81	298.07	766.17	977.73	162.45	229.27	336.69	200.52	137.83
HMBS	3.43	2.18	4.36	0	4.17	3.39	8.37	0.97	29.16	0.54	0	18.47	5.55	20.69	6.02	7.5	2.84	12.69	5.42	8.84	1.8	0	0	5.82	0.16	4.31	5.89	4.49	5.74	0	0	21.28	14.12	8.64	0.05	0	0.04	9.09	3.61	5.39	0.52	5.92	0.29	0.59	4.76	13.58	2.41	7.97	18.42
ICAM1	481.29	259.77	106.33	422.68	164.28	77.56	290.06	137.34	145.81	225.07	109.17	303.01	427.43	87.8	364.21	340.86	161.93	8.31	12.04	6.19	131.52	317.26	51.91	55.28	137	61.29	173.62	2.1	11.96	512.36	78.32	37.87	146.99	92.93	44.93	80.62	433.88	176.95	483.58	36.63	180.17	278.33	63.44	199.3	249.93	203.59	151.32	13.6	27.95
IFI27	114.35	26	426.21	2.69	3.21	4.51	0.7	0	22.43	8.93	4.82	3.77	4.57	7.65	0.75	4.34	3.02	9.19	2.11	1.33	538.29	11.39	0.36	0	0	2.39	4.5	0	1.91	0.23	0	0	0	1.45	0.05	14.88	0	0	0	0.79	21.47	5.92	1.15	15.83	7.86	1.57	58.06	34	116.23
IFRD1	48.29	74.2	27.43	83.13	51.29	85.55	104.24	15.48	89.73	76.55	20.87	169.59	83.18	105.36	57.74	73.02	42.42	32.82	33.42	56.57	36.65	64.31	19.15	70.24	53.08	69.59	55.72	29.36	62.69	33.32	29.1	85.81	53.73	64.28	62.44	75.7	114.76	89.44	124.82	34.55	48.71	106.59	32.94	17.58	53.13	97.67	43.71	37.69	35.25
IGSF6	190.91	335.33	321.12	262.95	84.45	740.38	560.59	470.06	208.61	401.98	667.87	439.81	392.6	495.85	490.07	417.08	190.27	307.59	414.02	419.41	204.46	301.18	765.47	507.08	760.88	579.91	560.76	386.8	292.39	261.54	434.96	821.79	700.92	448.47	742.75	685.14	243.03	688.82	375.22	443.42	434.71	315.83	607.06	501.17	507.9	332.74	511.64	422.41	331.87
ITGAM	83.19	146.62	38.29	262.13	60.27	187.52	70.07	56.1	38.13	145.26	124.42	63.31	224.55	116.49	42.58	85.83	26.68	28.66	54.2	49.94	42.04	68.06	67.67	186.9	155.51	41.67	48.01	29.36	45.94	2.05	129.56	21.85	66.18	160.17	184.92	130.84	59.58	169.76	117.34	122.09	164.46	27.64	144.35	142.44	42.22	71.91	42.69	43.91	34.62
ITGB7	3.83	9.38	13.19	4.5	5.31	12.38	43.58	117.03	179.45	52.48	62.21	46.36	28.29	162.91	38.84	69.37	101.29	25.16	25.59	35.8	6.47	93.38	0	122.25	82.89	41.47	38.17	16.18	29.67	153.14	19.97	0.23	67.02	116.92	43.87	89.16	34.64	83.99	74.18	33.25	74.37	75.01	75.61	65.06	23.01	58.65	3.05	12.05	13.66
JMJD6	16.78	20.24	5.7	23.78	15.11	6.67	84.02	8.7	31.4	31.38	61.01	55.02	54.44	1.74	15.29	24.4	13.79	16.19	17.77	13.7	42.04	174.97	0	9.32	14.61	9.37	9.63	8.39	16.27	116.62	8.67	0	10.19	11.43	30.13	26.91	20.7	29.05	36.94	8.49	39.28	5.92	12.17	23.45	12.53	27.29	14.48	17.49	24.77
KCNJ2	19.81	52.83	21.92	40.52	2.02	7.83	4.18	20.31	33.65	48.42	38.53	38.44	18	2.26	74.69	156.34	71.65	2.19	7.53	2.65	3.23	0.13	64.09	7.19	4.33	77.4	64.25	0.6	0.48	0.23	0	23.57	0	0	5.89	0.22	4.99	18.14	0.15	5.66	61.8	13.82	15.47	33.41	131.23	63.61	97.45	4.47	6.67
KIF2C	0.35	3.53	0.35	0.71	0.96	0.36	0	1.93	0	0	0.4	0	0	0.87	0.58	2.94	0.59	2.84	5.12	4.86	0	0	0	0	0	0.76	0.55	1.2	0.96	0	0	0	0	3.49	0	0.11	0	1.62	0.85	0.98	0	0	5.59	1.76	5.72	0.73	1.78	2.14	10.48
KIF4A	0	0	0	0.05	0	0.16	1.05	18.38	0	0	0	0	0.09	0.35	0.83	1.32	0.47	3.28	3.31	3.54	4.67	0.27	0.18	88.93	186.08	0.44	0.21	0.6	3.35	64.82	0	48.97	123.09	30.42	115.16	9.63	357.75	61.4	112.33	0.24	0	0	0	0.59	4.76	0.73	1.4	1.17	24.77
LDLR	15.98	24.91	44.19	43.87	31.01	7.27	16.39	2.9	53.84	25.43	52.98	99.49	35.19	25.38	29.58	32.6	11.77	21.22	15.36	26.96	104.21	0	0.18	21.91	5.74	15.47	25.61	20.97	21.06	0.91	53.4	0	37.94	16.26	10.82	74.72	121.37	34.32	90.64	14.31	62.33	13.82	6.73	2.93	24.93	36.96	56.03	37.89	29.85
LMNA	162.64	33.9	39.18	418.18	88.48	35.59	152.7	144.11	51.59	104.69	101.14	407.4	244.42	65.55	33.77	38.26	34.26	9.41	5.72	15.03	259.44	740.35	0.18	30.38	35.28	11.29	17.3	2.4	10.53	375.43	83.59	36.38	82.64	17.28	22.86	47.7	71.3	32.85	124.37	12.74	126.22	943.55	43.11	79.72	14.14	56.11	11.56	5.05	10.8
MLF1IP	10.6	7.33	3.32	21.85	16.4	12.46	3.49	35.79	11.22	1.35	28.9	55.78	19.97	0.35	19.81	15.88	10.83	4.16	2.71	10.16	10.42	0	0.18	25.79	5.74	19.82	25.36	6.59	6.22	0	0	19.56	0	17.87	14.91	0.22	5.62	16.71	2.91	12.58	1.05	9.87	0.43	0	37.5	20.64	36.34	10.3	25.41
MXD1	17.12	14.66	5.55	6.97	3.25	2.88	0.35	0.97	0	13.26	0.8	0	25.61	0	2.33	2.85	1.36	11.59	33.72	17.68	75.46	0.54	13.07	0	0	2.27	3.01	35.35	23.45	0	36.53	6.86	0	0	0	0	0	1.08	5.52	2.44	9.43	0	0.57	0	2.97	1.69	72.42	35.75	18.1
MYBL2	4.63	2.88	2.78	5.05	3.57	0.76	18.13	0.97	0	0.27	0	0	0	0.17	1.16	3.55	0.71	5.03	10.54	7.07	0	0	0	0	0	1.12	0.68	0.3	1.44	0.23	4.02	0	0	0	0	0	0.04	0.04	2.21	3.77	14.67	0	0	0	8.47	0.04	2.29	3.3	19.37
NCF1	346.63	822.9	441.44	641.82	283.45	604.86	1267.61	1135.51	444.15	450.67	1026.69	820.83	1387.04	1164.18	309.96	492.55	316.06	117.92	158.38	118.44	746.7	355.57	349.44	343.93	296.84	154.37	192.74	72.51	111.5	337.31	866.66	686.1	193.61	204.06	277.8	300.62	252.69	192.16	187.46	167.17	960.04	673.11	909.81	1349.94	409.32	421.46	640.1	286.01	215.96
NIF3L1	0	1.79	0	0	0.5	0.72	0	0.97	0	0	0	0.38	0	0	0.87	0.7	0.3	14.88	27.1	28.28	5.39	6.3	0.18	0.43	6.06	1.99	1.44	23.67	26.8	0.23	8.51	0	6.94	5.74	3.02	17.28	2.26	0.04	3.16	0.71	0	0	0	0	0.09	1.49	1.52	10.1	14.93
NUSAP1	7.97	15.62	11.65	6.15	8.38	11.34	20.57	32.89	0	0	2.01	38.44	9.67	13.39	9.6	23.39	3.73	20.78	30.71	38.45	6.11	34.03	0	17.84	29.76	29.71	12.93	11.09	18.18	0	0.15	13.73	12.62	13.68	18.67	4.7	37.69	22.25	30.42	16.19	13.09	3.95	14.89	23.45	40.43	17.7	7.24	11.27	65.1
OAS2	11.95	22.99	136.88	6.75	7.28	38.38	3.83	84.15	188.43	54.91	97.93	13.57	77.8	191.07	74.44	122.29	105.73	138.92	145.43	207.27	219.91	38.05	24.35	121.16	162.98	156.72	121.88	114.75	171.79	47.93	127.39	0.11	159.44	203.68	144.76	311.45	47.07	147.75	96.36	104.44	33	37.5	144.07	178.19	72.25	138.62	131.12	132.13	146.72
ORC1	1.14	0.26	0	0	0.78	0.32	0	76.41	2.24	0.54	0.4	0	0.09	0.17	1	2.11	0.71	2.41	1.2	1.33	0	0	0	3.74	0	2.03	1.23	0.3	0.48	0	0.15	0	0	1.18	0	0	5.78	3.33	8.98	2.55	0	1.97	0.14	1.17	2.75	0.89	0.89	0.19	0
PLBD1	234.52	1862.05	820.53	1365.18	457.02	1978.93	728.63	331.75	372.36	441.75	702.39	548.73	472.11	373.45	402.55	441.74	403.21	715.38	1330.58	783.14	671.6	457.4	445.03	443.28	367.51	391.45	403.17	1067.83	881.94	640.62	1248.84	665.62	397.92	323.72	612.21	324.79	310.09	355.26	275.44	1084.32	546.27	647.45	590.74	649.47	304.42	329.88	514.06	1179.81	1108.04
PLK1	6.92	0.65	4.07	5.44	2.84	1.96	0.35	0	114.4	1.35	1.61	0.38	0.36	0.35	6.02	19.18	23.49	23.63	26.5	16.35	0	62.17	0.18	156.33	14.83	1.91	4.33	5.39	12.92	171.85	53.56	69.33	48.8	75.07	1.06	22.75	30.76	30.52	11.24	6.09	1.05	3.95	0	11.14	36.1	17.45	8.51	26.23	51.45
POMT1	1.05	1.27	0.69	0	0.78	2.12	0.35	5.8	4.49	1.08	21.67	9.42	0.09	2.09	7.73	9.61	15.86	4.38	6.62	7.07	0	0	24.53	11.07	9.14	4.19	5.3	4.79	13.88	0	0.15	4.81	14.54	8.48	6.26	6.13	5.62	14.89	10.99	4.48	0.52	1.97	10.02	13.48	5.06	16.85	1.02	3.11	2.22
PSME1	254.78	135.67	576.43	283.38	251.71	171.42	581.86	625.79	1303.28	802.07	433.88	785.03	318.56	630.6	557.94	757.89	1744.29	1357.91	1372.74	1543.29	676.63	652.47	121.73	501.4	614.51	303.39	1099.68	1100.49	1660.05	590.64	998.24	191.29	619.28	932.57	579.11	477.95	589.97	612.99	797.17	1143.75	648.41	1040.27	718.91	570.93	610.89	926.39	591.05	1309.6	1003.56
RAB12	12.5	53.44	50.83	38.38	27.2	24.08	45.32	38.69	17.95	33.27	43.75	118.34	31.43	61.72	71.03	103.56	30.59	65.41	69.86	101.21	8.26	271.17	51.2	72.79	28.46	91.64	59.33	65.32	143.56	47.01	28.79	19.45	86.65	55.86	42.22	21.33	62.31	41.78	43.01	36.83	40.33	65.14	72.03	104.92	54.4	96.34	101.13	56.54	49.54
RAD51	0.65	0.04	0.45	0	0.73	0.4	0	0	38.13	0	0	0	0	0	0.33	1.05	0.35	2.41	3.31	4.42	0	0	0	3.98	0	0.76	0.42	1.8	2.87	0	0	0.11	0	0	0	0	0	0	0	0.35	0	0	0.14	0.59	2.49	0.48	1.14	0.39	6.35
RRM2	5.13	19.54	8.53	7.19	15.94	12.7	18.48	74.48	56.08	1.08	30.91	16.58	11.28	2.78	15.08	46.82	13.61	108.73	90.03	111.37	6.47	38.72	59.43	73.78	25.05	27.84	14.63	17.68	80.87	94.94	28.33	48.74	22.23	45.93	31.99	18.93	50.91	45.03	60.08	17.69	3.67	3.95	20.05	18.17	113.68	18.78	29.35	59.26	246.76
SHCBP1	13.04	5.54	5.21	11.09	7.6	5.99	0	25.15	2.24	0.27	1.2	18.84	5.91	0.35	5.28	8.73	0.53	14.66	21.38	26.96	0	39.79	0	25.65	12.07	3.95	2.97	3.6	10.05	0	0.31	0	13.2	2.2	18.14	8.53	2.61	20.66	4.97	10.53	0.52	1.97	0	1.17	23.71	8.22	5.08	9.72	76.54
SIRPD	3.78	13.7	10.32	11.59	1.6	21.45	13.95	15.48	0	0.27	16.05	0.75	18.26	0.87	9.89	12.15	9.41	10.06	10.84	17.68	8.62	10.05	0	54.62	32.36	8.97	6.53	17.68	10.53	0	0	0	21.22	29.78	53.21	56.89	13.74	17.64	19.62	10.18	16.24	3.95	9.31	23.45	5.33	8.26	7.75	16.13	20.33
SLC25A37	1130.65	1169.4	732.9	874.3	1297.01	773.61	289.01	273.72	372.36	555.09	231.99	335.42	512.49	168.65	356.32	334.63	189.68	257.71	190	118.44	574.58	614.28	3632.23	178.29	121.8	72.46	246.56	75.2	149.78	206.54	351.53	1404.69	190.35	310.84	297.96	191.22	213.97	221.68	186.66	227.39	481.33	552.7	144.64	193.43	620.14	289.25	179.4	287.76	466.21
SOCS3	11.45	16.62	13.49	25.64	12.32	51.52	173.62	4.84	174.97	78.72	104.76	187.68	228.49	27.47	39.5	54.06	23.37	64.76	30.11	19.45	112.11	188.77	17.9	51.45	37.66	58.18	19.76	19.48	26.8	60.02	0.62	27.57	26.74	37.83	24.45	23.19	56.21	40.08	46.48	13.36	155.55	246.74	32.65	3.52	27.5	55.06	79.28	56.15	82.57
SORT1	26.98	242.19	144.86	137.05	53.54	239.44	44.97	128.64	33.65	106.58	111.18	46.73	87.12	104.84	48.81	63.19	43.43	94.95	139.71	221.42	72.23	38.72	0.36	147.24	149.77	83.43	55.13	116.85	123.94	1.14	208.04	13.27	170.13	82.79	234.89	113.77	109.18	281.14	124.97	137.57	123.08	15.79	142.35	127.78	40.6	69.41	70.39	154.67	226.75
SPAG5	2.59	2.84	2.63	0	1.83	4.51	0	19.34	4.49	0.27	0.4	0	5.1	20.52	4.03	6.01	0.24	19.03	17.77	21.66	1.8	0	0	3.83	0.27	8.1	4.62	8.39	21.53	0	4.18	0.11	13.87	10.3	11.09	0	1.9	2.9	2.21	5.27	0	1.97	10.45	9.38	10.91	8.59	6.73	9.72	39.38
STAB1	0.8	1.22	1.49	23.01	2.06	10.22	7.67	22.25	0	15.15	7.63	13.94	25.87	20.52	4.82	5.35	1.77	1.09	3.01	0.88	11.14	0.13	0	2.93	0	0.4	0.34	0.3	0	0	0	0	1.5	8.05	10.56	16.74	1.19	3.64	7.83	1.3	28.81	0	9.6	1.76	1.96	4.6	2.67	1.94	2.22
STAT1	171.95	154.38	281.5	52.82	76.62	88.39	221.03	188.61	381.34	240.48	282.16	361.8	140.3	245.32	226.38	423.79	671.4	934.37	419.74	528.57	408.57	282.42	98.1	363.86	326.76	648.58	475.86	491.37	692.44	171.39	490.22	63.72	260.96	372.87	281.89	746.62	288.47	252.01	189.32	419.72	227.31	161.86	395.4	219.23	375.62	529.48	470.1	949.36	639.61
STEAP4	21.16	52.48	14.73	79.23	18.41	133.52	49.16	30.95	89.73	92.51	185.83	34.67	33.84	68.33	185.14	70.73	25.68	53.16	55.4	81.76	6.11	0.13	380.59	39.52	417.39	65.96	81.72	73.41	37.33	58.88	207.42	480.17	187.51	91.22	561.71	72.09	119.87	138.42	81.91	46.89	125.18	63.17	12.46	129.54	117.13	57.56	143.19	128.05	129.89
SYTL1	0.9	2.31	1.64	2.2	3.53	3.08	10.81	41.59	56.08	11.36	64.62	30.9	20.23	16.34	6.36	11.1	10.24	1.97	1.2	2.65	0	23.98	0	6.48	8.71	1.71	2.67	0	3.83	0.23	0	0	2.67	4.88	7.53	13.13	1.5	3.6	2.36	4.52	20.95	3.95	54.71	52.17	5.06	18.7	0.38	0.58	1.27
TBP	0.15	5.85	3.27	7.03	4.03	12.98	3.14	53.2	2.24	54.37	0.4	6.41	10.48	80.15	18.69	16.89	2.48	22.53	19.87	47.73	0	15.14	0	62.38	32.41	49.69	22.73	22.77	33.02	0	0.46	2.63	34.18	86.6	11.14	79.97	38.32	36.64	20.78	18.12	0.52	5.92	9.74	9.38	8.34	29.51	3.81	6.8	20.33
TLR2	95.18	121.8	59.17	78.57	27.62	102.73	89.25	65.77	47.11	65.46	135.66	100.63	40.2	92.67	119.09	71.13	54.9	54.91	82.8	60.11	31.62	13.93	238.81	167.97	108.06	95.79	94.1	61.12	49.77	69.61	48.91	145.18	157.1	93.26	250.8	226.56	35.87	100.59	47.43	65.01	54.47	19.74	60.86	175.26	92.94	109.76	71.4	101.81	53.99
TNFSF10	100.91	161.19	1408.32	100.7	107.44	336.34	423.23	345.29	399.28	448.24	497.69	297.35	88.37	684.84	213.88	214.4	321.5	236.05	199.33	169.27	499.48	40.19	1013.23	640.35	493.69	448.07	328.53	199.24	120.11	107.04	258.5	373.77	846.73	618.78	533.06	1175.99	91.92	609.44	175.87	597.82	204.79	138.18	543.76	545.72	335.94	309.12	261.48	169.82	99.09
TNFSF13B	12	52.83	74.24	32.4	9.48	90.27	32.07	91.89	11.22	7.03	40.94	17.34	50.59	34.77	30.41	48.84	0.35	50.97	78.59	77.34	125.05	3.75	2.33	77.95	49.08	60.65	54.88	111.46	49.77	0.23	6.04	21.85	78.72	64.76	83.28	103.16	27.75	70.76	35.43	76.57	52.9	11.84	46.83	70.93	36.63	39.74	23.25	69.17	65.74
TPX2	0	1	0.55	0	0.5	0.96	0.35	6.77	0	0	0	0	3.49	0.17	0.33	1.62	0	5.91	3.31	5.75	0	0	0	0	0	0.36	0.98	0	4.31	0	0.15	0	0	2.68	0	0	0	1.04	4.57	1.22	0	0	0	0.59	1.79	0	0.76	2.91	5.72
TREM1	109.82	254.89	58.52	197.23	59.08	60.79	87.85	101.56	35.89	77.1	52.58	98.36	216.31	14.95	159.38	76.48	35.03	75.48	126.46	138.77	238.96	125.4	139.27	70.9	109.73	49.09	37.66	91.98	107.19	552.53	77.39	169.32	41.78	30.32	90.39	16.08	166.74	160.4	172.8	23.7	166.55	59.22	23.06	38.1	137.08	74.81	131.88	199.16	173.08
TTK	0.85	2.79	2.28	0	1.47	0.92	0	0.97	0	0.27	0	0.38	0.27	0.35	1.7	3.95	0.3	13.78	19.87	14.58	0	0.13	0	7.53	0	3.87	1.91	3.9	15.79	0.23	20.74	0	0	0	0	0	0.04	1.55	0	4.48	0	0	0	0.59	8.99	2.26	4.7	7.38	15.88
TYMP	23.3	39.22	67.75	17.74	16.12	45.97	117.84	57.07	231.05	56.81	163.76	59.17	210.04	158.04	10.26	25.58	36.74	9.63	9.03	9.72	6.47	35.91	0	3.69	12.99	6.62	9.29	4.79	10.05	249.22	0.31	7.78	0	3.17	20.1	22.21	1.98	2.9	2.61	26.77	272.87	23.69	248.04	142.44	20.04	20.23	5.97	8.94	13.02
TYMS	2.29	3.84	1.44	0.66	3.3	3.35	0.35	1.93	2.24	4.87	0.8	4.52	0.18	0.35	2.33	11.89	1.18	19.25	27.4	25.19	2.52	6.83	11.64	8.24	0	7.42	5.43	4.49	8.61	0	9.29	0.11	2.42	5.53	0	0.33	0	1.08	1.2	7.7	0.52	0	3.87	10.55	25.15	2.18	5.21	10.49	41.29
WARS	42.86	63.47	243.31	56.72	51.61	72.61	114	63.84	4.49	77.91	94.72	139.44	39.84	37.55	29.74	93.73	10.89	482.61	320.07	567.91	1115.02	105.04	31.33	170.81	421.4	149.18	105.89	399.09	283.29	249.67	425.67	10.18	318.79	141.66	220.67	271.52	317.65	291.31	363.02	150.35	149.27	76.98	70.32	81.48	76.27	68.68	1494.02	740.49	364.58
ZFP161	3.98	22.95	31.59	14.66	21.66	27.4	91.69	95.75	17.95	23.53	239.61	144.34	59.36	141.87	68.21	78.76	2.25	92.76	86.12	141.42	3.23	27.33	0.36	158.98	91.88	104	71.8	64.72	156.48	57.28	21.98	23.8	143.22	186.19	22.28	58.42	86.26	168.87	71.37	89.42	86.42	7.9	125.45	21.1	45.71	182.07	16.9	50.13	61.93
ZNF276	14.79	14.57	18	8.35	30.36	10.7	35.21	100.59	69.54	15.42	71.84	52.76	27.93	204.11	64.55	81.79	40.59	58.19	55.7	65.85	30.54	55.47	31.15	60.11	52.05	21.22	32.31	26.97	68.43	7.53	0.62	27.69	67.1	110.53	17.45	105.78	26.72	81.67	39.2	41.35	71.75	23.69	107.26	85.58	38.81	195.98	13.98	30.51	53.99
ZNF384	42.36	39.74	38.39	56.72	48.09	31.71	63.8	300.8	183.94	95.22	139.27	47.86	104.31	136.13	54.37	94.47	38.4	50.75	54.2	55.69	13.3	243.97	0.18	125.8	69.75	46.06	41.09	32.36	58.86	132.37	0.93	25.51	71.03	127.92	88.43	60.06	128.74	179.51	178.22	62.42	142.98	167.79	243.31	28.14	51.99	155.99	11.94	34.78	35.25
[truncated: 88 more columns]

## Sheet: Figure 2C and 2D
Name	jhmi01-008	jhmi01-063	jhmi01-064	jhmi01-068	jhmi01-090	jhmi01-091	jhmi01-113	jhmi01-116	jhmi01-120	jhmi01-125	jhmi02-103	bccdc07-H	bccdc08-H	bccdc09-H	bccdc10-H	bccdc12-H	bccdc13-H	bccdc18-TB	bccdc19-TB	bccdc20-TB	bsri19-0h	bsri20-0h	bsri22-0h	bsri23-0h	ucsf37-bact	ucsf23-flu	ucsf41-flu	ucsf47-flu	ucsf48-bact	ucsf49-bact	ucsf50-bact	bsri38-24h	bsri46-0h	jhmi02-105	bsri69-0h	ucsf36-flu	ucsf17-flu	ucsf18-flu	ucsf24-flu	ucsf21-flu	ucsf54-bact	ucsf55-bact	ucsf56-flu	jhmi01-007	jhmi01-082	jhmi01-073	jhmi01-074	jhmi01-134	jhmi01-112
TREx	TREx3	TREx3	TREx3	TREx3	TREx3	TREx3	TREx3	TREx4	TREx4	TREx4	TREx3	TREx3	TREx3	TREx3	TREx3	TREx3	TREx3	TREx3	TREx3	TREx3	TREx3	TREx3	TREx3	TREx3	TREx3	TREx3	TREx3	TREx3	TREx3	TREx3	TREx3	TREx4	TREx4	TREx3	TREx4	TREx3	TREx4	TREx4	TREx3	TREx4	TREx4	TREx4	TREx4	TREx3	TREx3	TREx3	TREx3	TREx4	TREx3
Disease	Lyme	Lyme	Lyme	Lyme	Lyme	Lyme	Lyme	Lyme	Lyme	Lyme	A-non-Lyme	A-non-Lyme	A-non-Lyme	A-non-Lyme	A-non-Lyme	A-non-Lyme	A-non-Lyme	A-non-Lyme	A-non-Lyme	A-non-Lyme	A-non-Lyme	A-non-Lyme	A-non-Lyme	A-non-Lyme	A-non-Lyme	A-non-Lyme	A-non-Lyme	A-non-Lyme	A-non-Lyme	A-non-Lyme	A-non-Lyme	A-non-Lyme	A-non-Lyme	A-non-Lyme	A-non-Lyme	A-non-Lyme	A-non-Lyme	A-non-Lyme	A-non-Lyme	A-non-Lyme	A-non-Lyme	A-non-Lyme	A-non-Lyme	Lyme	Lyme	Lyme	Lyme	Lyme	Lyme
Sampletype	early_seropos	early_seropos	early_seropos	early_seropos	early_seropos	early_seropos	early_seropos	early_seropos	early_seropos	early_seropos	A-non-Lyme	A-non-Lyme	A-non-Lyme	A-non-Lyme	A-non-Lyme	A-non-Lyme	A-non-Lyme	A-non-Lyme	A-non-Lyme	A-non-Lyme	A-non-Lyme	A-non-Lyme	A-non-Lyme	A-non-Lyme	A-non-Lyme	A-non-Lyme	A-non-Lyme	A-non-Lyme	A-non-Lyme	A-non-Lyme	A-non-Lyme	A-non-Lyme	A-non-Lyme	A-non-Lyme	A-non-Lyme	A-non-Lyme	A-non-Lyme	A-non-Lyme	A-non-Lyme	A-non-Lyme	A-non-Lyme	A-non-Lyme	A-non-Lyme	late_seropos	late_seropos	late_seropos	late_seropos	late_seropos	late_seropos
Origin	JHMI	JHMI	JHMI	JHMI	JHMI	JHMI	JHMI	JHMI	JHMI	JHMI	JHMI	BCCDC	BCCDC	BCCDC	BCCDC	BCCDC	BCCDC	BCCDC	BCCDC	BCCDC	BSRI	BSRI	BSRI	BSRI	UCSF	UCSF	UCSF	UCSF	UCSF	UCSF	UCSF	BSRI	BSRI	JHMI	BSRI	UCSF	UCSF	UCSF	UCSF	UCSF	UCSF	UCSF	UCSF	JHMI	JHMI	JHMI	JHMI	JHMI	JHMI
Serology	2	2	2	2	2	2	2	2	2	2	0	unknown	unknown	unknown	unknown	unknown	unknown	unknown	unknown	unknown	unknown	unknown	unknown	unknown	unknown	unknown	unknown	unknown	unknown	unknown	unknown	unknown	unknown	0	unknown	unknown	unknown	unknown	unknown	unknown	unknown	unknown	unknown	1	1	1	1	1	1
Time	V1	V1	V1	V1	V1	V1	V1	V1	V1	V1	V1	V1	V1	V1	V1	V1	V1	V1	V1	V1	V1	V1	V1	V1	V1	V1	V1	V1	V1	V1	V1	V1	V1	V1	V1	V1	V1	V1	V1	V1	V1	V1	V1	V1	V1	V1	V1	V1	V1
PTLDS	unknown	unknown	unknown	unknown	unknown	unknown	unknown	unknown	unknown	unknown	0	0	0	0	0	0	0	0	0	0	0	0	0	0	0	0	0	0	0	0	0	0	0	0	0	0	0	0	0	0	0	0	0	unknown	unknown	unknown	unknown	unknown	unknown
ANPEP	22.18	10.9	31.21	74.54	70.9	57.4	28.85	16.97	22.7	34.93	46.84	147.22	111.66	122.34	30.5	83.45	67.83	73.54	43.59	113.28	126.53	117.89	150.29	55.65	112.86	44.97	19.06	94.71	14.45	14.79	148.12	536.25	325.01	40.25	30.26	74.34	56.61	40.33	86.71	138.17	112.76	90.77	102.25	5.06	24.56	14.32	12.47	104.29	5.32
ANXA5	220.22	280.38	259.67	256.24	324.11	227.59	225.25	89.21	274.24	392.54	179.31	212.48	157.21	221.83	79.59	122.49	189	110.93	78.51	165.34	146.34	115.33	179.36	80.75	95.1	40.69	47.54	102.06	109.76	114.42	188.45	160.45	52.7	87.63	65.81	55.42	83.25	12.36	21.41	165.8	46.8	24.14	232.88	129.94	233.84	329.67	334	212.8	196.06
ASPM	16.91	2.99	20.69	10.12	14.35	11.16	12.53	5.5	21.91	3.65	6.41	3.31	19.63	5.83	23.35	24.73	18.81	11.43	29.12	21.53	6.26	23.07	4.98	10.91	4.11	4.28	2.12	3.8	1.78	10.17	0.05	0	0	4.34	5.67	2.06	6.66	11.87	31.58	10.36	1.03	2.88	29.68	44.81	7.43	4.16	4.44	1.41	15.76
AZIN1	18.88	258.19	666.07	636.22	537.33	266.97	319.91	155.82	224.51	372.73	823.86	35.33	30.55	34.51	22.4	14.48	40.08	12.98	12.12	25.81	41.37	0	7.47	10.91	113.93	190.6	765.17	157.33	1250.64	222.07	224.66	0.86	0	680.01	2.65	194.02	329.67	88.68	191.63	269.43	251.21	156.35	311.24	4.21	638	441.39	650.81	177.52	230.21
BST1	27.45	74.9	84.72	61.98	113.21	86.77	52.05	40.94	85.12	82.36	52.78	81.09	47.22	55.12	4.77	29.61	51.18	19.16	30.8	27.43	36.5	61.51	91.34	86.21	193.53	191.67	39.85	139.8	24.99	66.9	552.08	47.19	45.18	59.18	15.04	182.61	236.43	125.24	31.05	72.54	83.91	33.81	103.87	12.22	53.59	79.59	76.65	240.99	72.63
BUB1B	1.32	1.28	3.49	1.51	3.43	2.1	1.61	0.59	3.55	2.09	1.7	0	1.48	0.9	0	0.81	1.23	0.62	2.02	0.74	0	0	4.98	0	1.23	1.07	1.73	0.1	2.08	5.93	0.14	0	0	1.51	0.66	1.75	0	0.37	0	0	0.08	2.48	9.94	3.51	1.39	0.89	0.76	0	1.35
C3orf14	17.57	15.45	6.01	15	10.53	7.26	13.23	3.13	9.15	18.77	6.06	7.83	24.44	18.82	19.54	15.62	18.5	24.1	15.82	6.49	20.51	2.56	18.27	45.83	0.95	2.14	32.72	3.7	43.79	1.54	1.36	18.02	20.08	6.04	5.48	0	0	1.15	2.14	0	0.08	0.28	4.21	16.16	3.81	11.03	11.03	0.62	11.18
CASC5	3.29	6.09	11.53	6.35	10	8.96	6.28	3.9	19.63	6.26	4.9	1.04	5.56	3.14	2.38	5.04	3.39	1.55	5.3	5.75	1.04	15.38	0	0	3.76	2.14	241.79	1.9	229.68	11.71	1.83	0	21.33	3.86	1.51	0.51	59.94	1.76	3.75	0	0.32	3.12	38.23	8.15	7.47	7.65	3.88	0.27	10.01
CASP1	739.71	564.92	583.19	544.5	670	541.34	584.33	194.11	586.12	655.79	268.47	547.29	789	675.36	546.63	571.95	592.59	552.19	491.45	616.98	489.09	968.73	999.75	853.34	59.51	278.4	80.05	681.29	107.8	95.55	84.24	302.87	372.69	289.13	170.21	491.68	313.02	626.1	270.31	307.43	132.37	32.09	172.33	499.96	409.88	698.74	619.27	489.31	657.84
CAV1	1.32	0.77	6.5	2.59	11.26	1.05	1.58	2.43	5.19	2.61	0.54	0.87	2.59	4.93	0	2.6	0	1.24	0.5	5.6	0	0	4.98	0	0.59	2.14	0.48	0.93	2.39	1.54	0.7	0	0	0.77	0.38	0	13.32	1.51	61.02	0	0.36	0.24	6.06	1.69	4.47	0.87	1.08	0.08	0.75
CCDC130	3.73	1.49	5.26	10.27	9.5	3.25	7.76	3.58	5.7	5.21	13.86	3.65	7.96	25.54	54.81	10.74	13.87	10.82	7.83	4.28	46.93	166.58	58.13	28.37	9.41	228.08	63.41	9.77	7.66	28.77	19.65	64.35	41.41	13.12	1.61	12.75	6.66	23.29	62.63	10.36	5.12	5.92	12.62	2.67	6.15	4.53	6.55	2.42	3.76
CCNB1	14.27	10.46	59.93	23.64	48.12	28.02	33.27	13.32	60.08	27.63	17.34	7.66	33.33	7.62	23.83	55.96	17.88	22.56	37.2	36.28	16.69	0	0	25.1	6.13	6.42	44.78	10.03	33.38	15.02	3.56	0	1.25	11.83	5.3	4.52	16.65	2.25	2.14	6.91	0.08	6.87	30.6	122.5	18.38	15.5	11.67	6.83	40.26
CD3D	663.3	367.09	657.95	1089.74	1073.4	310.05	713.49	341.65	511.6	1715.06	1048.62	149.48	322.93	217.35	726.3	133.55	192.7	211.67	196.92	394.41	1125.9	561.25	835.34	283.72	19.93	292.32	52.04	125.19	179.52	323.36	28.23	815.96	1231.02	1016.65	80.47	55.93	606.06	195.24	179.85	345.42	12.78	5.16	208.85	363.14	1410.94	286.19	664.92	6.05	354.35
CD55	67.63	94.69	109.28	146.68	73.3	74.26	83.71	62.67	127.45	114.16	241.32	231.97	125.17	192.7	194.44	52.87	183.76	107.84	114.2	155.9	174.85	417.73	308.89	207.33	173.6	686.37	447.53	213.78	478.84	144.15	814.45	344.92	217.09	253.41	25.15	807.84	522.81	97.23	764.37	210.71	185.8	77.9	139.23	33.15	207.67	210.09	238.2	119.48	67.38
CDCA2	0.88	1.68	3.53	1	2.71	1.9	2.74	1.29	4.59	0.52	0.81	0.17	3.33	0	0	6.83	4.01	2.16	5.72	3.39	0	0	0	0	1.11	127.42	0.17	0.93	0.18	1.46	1.27	0	0	0.74	0.09	3.6	83.25	1.56	77.08	48.36	0.52	1.08	6.01	16.86	0.81	0.52	0.6	0.23	2.66
CDCA5	1.1	0.66	2.52	1.03	1.79	3.75	2.56	1.15	6.68	0.52	1.04	0.17	0.56	2.24	2.86	2.11	4.01	0	2.69	2.06	0	0	0	0	3.16	1.07	0.26	0.72	1.59	5.78	0.38	0	0	0.68	0	0	0	1.31	37.47	0	0.08	1.88	7.58	3.93	0.59	1.24	0.96	0.43	1.7
CENPF	10.1	14.69	33.68	15.51	26.9	25.12	17.34	10.47	45.55	17.2	12.86	2.26	21.11	12.55	5.72	35.14	26.21	19.47	40.39	21.39	15.99	0	0	24.01	5.93	3.21	12.1	6.58	9.13	14.48	2.02	0.86	52.7	9.61	3.69	9.15	13.32	7.41	0.54	6.91	1.63	7.47	49.05	57.88	16.69	8.03	6.31	1.44	23.75
CEP55	2.85	3.28	8.45	3.99	5.61	5.2	5.05	1.74	10.35	1.04	1.7	0.7	3.15	2.69	0	8.3	3.39	3.4	7.24	5.9	3.13	0	0	0	1.03	20.34	0.48	1.08	0.06	2.2	0	0	0	1.67	0.38	0	0	0.74	0	0	0.12	0.64	6.61	14.19	2.53	1.67	1.6	0.27	5.89
CKAP4	75.53	67.54	157.68	133.86	176.44	158.58	78.86	48.48	67.74	115.21	121.78	181.33	144.62	121.9	57.19	68.32	118.7	73.85	59.58	165.2	75.08	115.33	93.83	265.17	115.94	106.01	394.23	453.37	611.45	72.17	222.03	190.48	253.48	84.23	58.34	494.66	86.58	84.99	76.01	262.52	181.95	182.25	222.07	42.99	97.15	84.62	112.58	327.64	105.04
CR1	15.81	6.2	29.29	28.89	17.36	32.28	10.53	12.17	39.82	19.29	63.21	224.83	61.48	124.59	139.16	53.52	105.14	116.49	43.59	62.69	77.17	135.83	131.2	53.47	222.51	83.52	107.41	139.49	9.43	60.08	288.68	79.79	102.9	79.82	72.15	278.12	66.6	31.65	117.76	207.25	736.33	54.12	105.72	7.02	22.15	20.96	17.39	152.15	17.36
CXCL10	64.33	302.36	16.49	7.06	5.19	23.77	34.78	1.08	6.9	3.65	76.57	5.74	8.33	100.83	14.77	95.49	66.91	11.43	300.17	82.75	3.82	0	0.83	0	0.04	3.21	0.39	2.98	1.22	1.23	0.19	0	0	21.38	1.23	4.22	16.65	15.31	1.61	6.91	0.24	0.8	11.37	25.15	68.6	141.84	169.74	0.08	32.55
CXCL9	9.88	0.55	1.84	0.37	0.19	0.35	0.46	0.14	0.54	0	0.35	1.04	4.07	11.65	2.38	20.82	5.24	2.16	24.57	4.72	1.04	0	0	0	0	2.14	0	0	0	0.19	0.05	0	0	0.16	0.19	0	0	0.45	0	0	0	0.04	0.23	4.21	0.55	0.66	1.72	0.12	0.78
DEFA5	242.4	260.96	1126.53	983.62	198.84	197.66	364.1	6404.55	695.93	353.96	1161.91	164.97	102.77	247.38	993.66	495.33	110.38	1890.49	1292.84	838.82	8.34	48.69	34.04	116.76	5274.69	490.42	88.3	97.43	90.28	4537.8	287.65	58.34	119.21	1861.99	7106.79	395.54	306.36	67.22	296.01	1122.63	166.43	5800.23	1065.83	1599.63	1688.89	338.85	172.93	56.4	304.51
DRAM1	37.11	31.42	19.45	20.32	15.53	24.72	18.99	6.16	20.01	20.85	111.16	84.4	38.33	131.31	36.7	25.86	128.57	49.13	32.06	123.16	41.71	0	9.13	12	5.65	57.82	40.28	11.16	61.19	15.17	17.82	4.29	16.31	52.01	5.2	5.14	79.92	8.19	4.82	20.73	11.83	7.83	17.8	12.08	78.45	29.71	54.99	16.35	18.1
ECT2	11.64	8.97	14.76	15.59	24.27	8.91	14.11	8.21	18.87	27.63	10.7	6.61	20.18	15.69	15.73	27.98	11.1	26.27	19.19	16.81	28.16	0	12.46	0	6.05	5.35	14.22	8.74	16.6	16.52	6.33	13.73	0	9.13	2.36	1.75	16.65	2.33	2.14	3.45	1.71	15.19	52	33.01	16.36	14.09	10.47	1.01	14.63
EIF2D	58.4	14.94	28.05	45.47	41.93	19.22	19.9	12.59	21.59	44.83	47.76	51.68	51.48	53.78	118.67	28.47	81.7	74.16	28.44	52.66	134.52	41	118.74	100.39	4.47	6.42	66.69	4.52	58.74	18.49	4.08	38.61	35.14	33.75	18.06	2.88	16.65	11.79	3.75	3.45	1.19	1.24	17.01	33.01	43.96	21.31	23.94	0.9	15.94
FABP5	184.65	81.93	108.79	117.87	190.4	125.3	113.22	52.03	176.04	190.27	78.15	157.49	288.68	170.74	299.29	307.12	345.01	170.57	251.28	304.73	272.53	89.7	111.27	289.18	48.88	21.42	162.78	37.22	177.5	81.92	76.26	447.88	430.42	47.06	41.61	37.22	36.63	24.44	55.67	24.18	7.38	7.27	120.65	450.09	127.79	86	61.75	17.41	125.03
FANCI	2.63	0.77	2.63	2.96	2.21	1.1	1.16	0.94	2.82	5.21	1.2	0	0.93	1.34	3.34	1.95	1.54	0	0.67	0.29	1.04	0	2.49	0	0.2	0	1.95	0.57	2.2	0.96	0.14	0	0	1.77	0	0	3.33	0.86	0	0	0.24	0.48	1.62	3.37	0.92	0.69	1.92	0	1.1
FDX1L	0	0.58	0.11	2.44	1.49	0.65	2.42	1.04	1.3	2.09	3.71	0.17	0.56	2.24	7.63	0.98	1.54	2.16	1.94	0.15	2.78	0	18.27	6.55	2.21	0	17.76	2.88	21.56	3.35	1.22	0	25.1	2.19	0.09	1.13	3.33	3.48	50.32	0	0.32	1.24	1.85	1.55	1.61	1.79	1.12	2.22	0.46
FPR2	47.65	132.19	85.47	71.59	28.12	139.71	140.98	29.63	158.35	22.94	105.95	150	87.4	88.29	20.49	77.11	82.63	73.23	102.58	177.44	60.48	7.69	13.29	19.64	30.37	342.65	39.03	232.75	50.1	9.55	110.13	28.31	6.27	104.09	18.16	98.71	96.57	457.67	209.29	48.36	160.28	58.51	30.97	48.47	98.76	165.14	165.02	433.22	130.99
GBP2	484.8	963.94	540.04	348.62	341.2	626.71	634.52	167.47	458	312.78	258.39	206.91	257.94	298.47	229.71	430.43	325.58	271.92	343.34	318	320.84	297.28	167.73	160.41	56.31	87.8	321.88	280.62	204.33	166.92	144.6	229.09	95.37	324.68	43.5	171.4	183.15	356.47	177.18	145.08	332.82	85.45	306.11	347.12	249.69	458.95	528.03	296.02	643.14
GBP4	259.96	440.02	306.16	206.89	183.96	345.23	442.99	94.29	279.68	169.42	191.09	56.03	123.51	172.54	197.3	268.57	160.02	156.36	214.34	118.15	203	25.63	104.63	147.32	16.49	43.9	156.16	107.2	120.11	151.43	49.15	53.2	2.51	203.39	17.68	73.21	116.55	81.31	142.38	196.89	30.52	38.89	315.44	241.9	205.58	323.66	388.63	29.08	428.05
GPR15	24.15	4.26	15.02	11.41	33.5	3.65	12.81	3.9	3.1	27.63	37.69	67	23.7	47.5	68.63	25.86	37.92	70.14	88.95	6.19	194.31	69.2	54.8	37.1	1.86	4.28	0.82	1.18	4.65	14.21	1.13	22.31	109.17	19.38	80.19	0	3.33	1.88	2.14	200.35	0.2	0.32	5.45	2.39	17.39	9.04	11.75	0.2	3.62
GPX3	0	0.04	0	0.48	0.53	0.2	0.11	0.14	0.22	0	1	0.35	0.37	0	0	0.16	3.7	0.31	0	0.74	3.82	0	1.66	0	0.55	1.07	0	0.46	0	1.08	0.84	0	0	0.68	0.76	0	0	0.33	0	0	0.04	0.96	0.69	0	0.26	0	0.16	0.47	0
GRN	79.04	71.98	90.54	206.26	236	179.55	134.95	99.58	225.14	102.17	214.76	218.39	216.09	251.41	337.89	204.8	229.08	161.92	205.84	150.15	299.29	873.91	744	332.82	465.35	414.39	157.03	451.62	72.64	640.28	995.4	974.69	259.76	172.85	144.11	330.25	376.29	209.57	349.53	414.51	178.61	132.69	616.23	55.35	60.18	144.38	92.52	78.1	115.05
HMBS	4.39	1.2	4.28	7.87	10.04	4.45	4.7	4.9	6.52	7.3	6.22	2.78	5.37	11.65	18.59	6.67	9.87	8.96	7.83	7.82	11.12	10.25	10.79	2.18	1.54	2.14	6.48	0.77	8.57	1.19	1.88	7.72	0	5.11	2.27	0	3.33	10.11	18.2	0	0.87	0.4	1.85	4.64	12.85	5.75	5.08	0.39	4.26
ICAM1	37.98	107.34	51.33	103.94	30.41	53.09	44.26	14.43	52.77	15.64	432.76	82.14	67.59	131.76	170.61	32.86	184.37	59.02	71.28	119.62	83.43	99.95	35.71	170.23	239.6	344.79	645.75	503.81	177.62	232.35	516.3	103.82	161.88	399.52	9.17	497.54	243.09	74.67	159.51	234.89	1127.57	485.21	666.25	3.79	165.13	250.62	184.48	213.04	37.66
IFI27	4.17	13.81	0.04	0.63	0.11	39.23	9.3	6.36	9.43	0.52	0.39	0	7.41	1.34	0.48	31.4	7.4	1.24	89.88	7.37	0	2.56	6.64	0	187.04	68.53	17.68	213.88	164.7	145.04	121.01	9.44	0	1.8	0.38	117.01	39.96	116.07	4.82	41.45	0.48	0.12	170.16	89.49	2.12	7.13	2.24	99.57	118.14
IFRD1	40.62	18.41	51.07	46.1	50.02	33.33	18.74	19.65	29.41	45.35	73.71	52.38	48.14	107.56	122	37.74	84.79	73.23	31.81	57.38	68.83	17.94	28.23	6.55	30.33	19.27	110.43	124.73	215.11	31.23	31.8	54.91	96.62	56.74	11.82	111.66	53.28	22.39	78.69	31.09	57.63	23.18	56.58	15.59	65.56	44.75	63.79	67.29	26.23
IGSF6	399.6	499.21	521.71	421.31	544.12	483.95	485.53	137.7	456.26	566.65	416.01	533.89	611.24	571.39	312.63	514.04	479.13	551.26	326.51	525.68	350.74	197.33	342.94	1062.85	76.36	247.35	123.14	304.53	49.98	81.49	117.44	83.23	47.68	375.57	113.19	323.98	1118.88	157.78	55.67	300.52	800.98	92.73	133.18	219.15	434.95	464.81	687.34	355.82	575.48
ITGAM	38.86	48.04	104.13	111	150.38	85.57	50.86	55.61	104.62	87.58	63.21	134.86	75.92	111.14	82.45	52.54	146.45	96.1	64.46	49.85	147.73	140.95	215.06	208.42	134.17	244.14	48.11	111.42	29.89	126.48	276.77	207.64	48.94	44.78	46.81	115.98	56.61	73.69	143.45	51.81	133.01	94	115.98	26.27	40.71	69.17	94.24	56.52	42.28
ITGB7	35.57	12.68	33.01	62.06	72.92	29.87	38.57	23.02	38.27	58.39	60.58	6.61	9.26	21.06	27.16	8.95	21.27	21.63	11.53	13.42	48.67	69.2	36.54	2.18	6.29	64.25	40.76	19.69	56.9	39.55	15.99	27.46	101.64	91.1	5.86	5.55	116.55	19.82	32.65	75.99	3.14	1.84	30.23	17.98	34.92	32.22	51.08	0.43	20.34
JMJD6	17.35	3.83	6.01	16.62	9.39	7.31	6.6	5.04	8.33	4.17	27.22	26.8	29.44	41.68	48.61	20.82	65.36	27.19	14.64	36.28	67.09	20.5	62.28	5.46	19.06	62.11	39.72	22.73	30.2	27.46	46.1	178.46	202.03	25.07	11.16	49.04	13.32	16.58	5.89	17.27	51.88	8.55	14.01	5.34	10.18	7.33	10.59	17.99	5.29
KCNJ2	22.83	46.14	23.43	17.32	5.95	6.41	21.73	2.64	9.78	3.13	136.73	64.91	31.85	161.78	44.8	28.3	110.99	52.53	52.17	115.34	67.78	0	11.63	0	4.39	29.98	9.73	26.02	5.94	2.16	8.68	0	0	174.72	2.93	20.05	23.31	108.16	62.63	86.36	94.63	39.17	18.12	9.55	102.09	56.33	106.87	31.97	10.05
KIF2C	2.42	1.31	3.12	1.74	2.29	2.65	2.91	1.15	6.08	0	0.77	0.17	4.63	6.72	0	4.55	7.4	2.47	4.97	2.51	2.09	0	0	0	1.23	0	0.48	0.21	1.47	1.62	0.19	0	0	0.55	0.28	0	6.66	0.25	0	0	0.04	0.92	4.3	16.86	1.02	0.52	0.92	0.55	2.66
KIF4A	2.85	1.42	1.99	0.63	2.44	1.6	2.74	1.11	4.31	1.04	0.73	1.57	6.85	0	0	16.76	10.79	4.02	10.77	3.24	5.91	0	9.13	0	1.66	0	0.69	0	1.53	1.81	0.42	0	0	0.48	0.28	0	0	1.51	0	0	0.04	0.32	2.68	18.12	0.11	0.58	0	0.66	1.92
LDLR	57.53	19.9	16.52	12.45	11.33	23.77	13.13	8.73	21.87	21.37	18.3	67	45.18	39.44	3.34	25.86	59.51	31.83	19.19	22.57	36.15	76.88	31.55	19.64	16.92	12.85	18.02	15.89	16.23	35.59	43.2	96.95	135.53	20.28	15.7	22.11	163.17	6.51	2.14	13.82	46.28	9.23	48.21	21.77	19.33	31.79	23.26	8.94	23.61
LMNA	7.47	2.55	3.68	13.74	13.2	6.51	7.69	6.4	7.03	11.47	66.37	9.4	16.67	25.1	48.61	11.55	51.18	37.08	15.23	10.91	91.77	156.33	79.71	41.47	166.68	34.26	234.57	68.79	67.68	256.27	266.17	1305.88	1912.41	30.25	1.13	127.49	306.36	10.64	20.34	241.8	22.74	45.48	137.66	4.5	14.02	10.74	12.75	6.05	4.86
MLF1IP	6.37	6.71	10.44	7.5	8.28	4.35	7.37	4.76	12.44	3.13	65.14	34.11	18.89	86.04	4.29	16.92	80.78	22.56	44.1	60.47	24.33	0	11.63	0	14.16	10.71	55.89	9.15	75.95	19.3	3	0	0	46.61	2.17	2.36	3.33	1.97	3.21	17.27	10.95	11.99	28.98	23.32	16.44	11.87	16.63	6.95	7.49
MXD1	27.01	0.95	1.58	1.55	2.82	1.65	1.47	0.66	2.41	1.04	2.12	80.74	64.07	110.24	81.02	36.11	106.68	83.74	35.34	84.07	76.13	15.38	49.82	19.64	2.49	3.21	4.19	6.12	2.88	0.89	4.78	36.04	31.37	2.86	9.93	37.32	3.33	1.35	0.54	3.45	15.4	7.27	4.48	7.45	1.54	3.49	4.6	4.68	2.31
MYBL2	3.29	0.77	8.6	1.48	4.31	1.85	3.47	2.54	8.96	0	2.09	1.22	8.15	0.9	0	12.04	5.86	2.16	9.85	7.96	6.95	51.26	0.83	12	2.41	165.97	8.77	0.1	15.92	6.59	0.61	0	1.25	1.54	0.66	0	6.66	3.6	104.91	0	0.64	1.44	18.58	11.38	1.06	0.81	0.12	0.74	3.3
NCF1	212.76	184.02	141.87	195.25	166.25	330.77	234.52	71.37	164.39	133.97	406.55	302.79	381.82	314.15	789.69	361.62	566.38	122.06	545.31	297.06	130.01	963.61	523.96	780.23	255.69	1778.56	722.21	748.65	390.71	144.04	614.74	374.95	634.96	435.37	86.43	1415.7	905.76	1628.35	2315.06	580.31	601.29	840.44	556.74	141.32	146.68	184.54	280.24	102.97	265.32
NIF3L1	16.69	0.91	2.37	1.85	2.48	0.6	1.75	0.66	1.49	2.09	0.73	4.87	10	3.14	28.12	3.74	8.02	12.98	6.14	3.1	16.34	0	15.78	10.91	0	0	0.65	0	1.1	0.04	0	0	0	1	3.88	0	0	0	0.54	10.36	0	0.04	0.18	13.91	1.5	2.71	1.56	0	1.06
NUSAP1	27.66	12.1	54.15	27.41	33.65	17.01	23.2	9.15	31.21	16.16	11.78	4.87	23.33	11.2	18.11	31.56	26.52	18.85	23.98	20.65	11.82	7.69	0	34.92	7	43.9	18.07	5.45	16.05	30.16	7.97	0	1.25	10.83	7.19	5.66	9.99	11.71	150.95	0	1.98	6.79	59.82	71.08	16.58	11.55	11.63	4.41	28.97
OAS2	112.64	128.26	116.75	125.37	112.56	143.52	135.54	50.99	123.74	102.17	81.39	39.68	100.18	95.9	107.23	130.46	71.84	86.83	116.47	63.87	157.47	112.76	156.94	37.1	22.42	36.41	184.22	194.96	69.27	40.98	42.21	9.44	22.59	85.83	19.29	76.6	36.63	127.12	102.77	131.26	3.73	1.28	83.62	150.87	77.68	151.08	200.87	124.12	137.95
ORC1	1.54	0.47	3.12	2.11	1.87	1.65	2.32	0.9	3.36	4.17	1.97	0	1.85	0.9	0	2.44	3.08	1.85	1.77	2.51	0.7	0	2.49	0	0.87	0	8.34	0.21	7.1	3.31	0.56	0	0	2.03	0.28	0	0	0.37	0	0	0.08	0.6	5.13	3.51	2.31	1.15	1.28	0.08	1.56
PLBD1	559.67	926.76	595.92	601.53	961.1	1109.86	318.86	292.58	900.5	701.14	341.79	2676.06	1998.52	1042.39	473.72	801.48	934.2	943.39	583.52	985.87	803.32	548.44	734.04	1245.09	661.37	501.12	117.22	328.08	117.84	234.43	965.52	613.47	126.74	209.53	815.22	504.12	442.89	126.34	164.86	742.66	336.95	170.34	466.46	686.24	457.43	569.03	461.97	677.87	771.79
PLK1	14.27	2.66	7.55	5.76	15.95	8.26	6.42	6.23	22.79	11.47	9.07	5.92	36.29	24.65	33.36	48.96	27.75	22.56	61.6	32.45	35.8	15.38	53.97	70.93	9.13	0	18.72	6.58	46.73	11.86	2.16	30.03	42.67	12.09	7.47	7.51	6.66	12.57	28.37	307.43	1.31	6.08	32.82	72.49	4.65	5.37	3.92	9.02	7.17
POMT1	7.47	2.99	6.08	8.64	10.49	3.6	5.72	2.82	5.67	8.86	11.24	4.18	4.44	6.72	23.35	2.28	6.47	5.56	2.95	4.13	22.25	0	2.49	0	0.63	7.5	2.77	0.67	3.67	1.58	0.14	0	10.04	11.67	0.47	0	3.33	2.42	0	0	0.67	0.2	1.85	4.21	5.09	3.44	6.67	0.62	3.02
PSME1	1760.02	678.13	359.49	1163.25	1291.93	1091.65	1257	496.04	1194.49	1298.55	636.29	532.5	911.4	783.36	1167.14	911.77	965.65	858.41	826.8	989.7	1400.17	1030.24	1127.63	760.58	138.52	460.43	797.33	327.72	915.43	517.69	321.37	767.91	857.07	692.93	231.96	314.93	486.18	286.01	415.91	459.41	148.33	98.16	792.03	1117.79	849.04	1230.84	716.55	485.09	850.17
RAB12	91.78	29.23	46.45	71.47	45.22	27.57	48.19	16.63	36.56	49	113.33	133.65	100.18	169.85	126.29	71.41	144.91	126.07	61.52	112.98	190.14	28.19	23.25	24.01	17.91	62.11	227.7	16.4	374.54	99.09	51.5	65.21	306.19	89.88	20.33	8.02	39.96	64.77	54.6	24.18	16.27	24.54	137.66	39.05	85.15	57.97	95.44	4.61	30.88
RAD51	3.29	0.87	4.47	0.81	0.92	2	1.97	0.52	4.69	1.56	0.39	1.04	0.74	0	0	2.28	2.77	4.02	3.2	1.62	1.04	0	0	0	0.16	0	6.87	0.51	5.39	0.15	0	0	1.25	0.71	0	0	0	0	0.54	0	0	0.08	0.55	14.05	1.17	1.21	0.44	0	1.6
RRM2	74.43	21.21	124.37	26.45	56.63	47.19	63.07	17.95	113.04	17.2	15.64	10.09	115.73	33.61	28.12	174.71	76.77	63.04	162.16	132.6	29.55	0	17.44	49.11	16.73	155.26	2.85	9.2	5.45	29.92	4.88	10.3	0	13.89	18.44	3.08	73.26	64.6	220	31.09	3.93	18.11	73.78	432.25	19.58	20.27	16.83	4.06	86.44
SHCBP1	5.93	5.61	16.37	7.02	21.98	8.61	5.55	6.5	21.21	10.43	4.52	2.78	14.44	12.55	12.87	24.89	17.27	3.71	17.08	17.4	1.74	25.63	11.63	29.46	9.02	2.14	10.98	3.6	9.98	14.1	1.45	0	0	2.86	3.4	1.85	3.33	3.52	0.54	10.36	1.43	9.63	26.07	36.52	4.91	2.89	5.08	1.05	11.89
SIRPD	5.49	16.04	18.4	20.54	24.42	50.09	23.94	7.44	19.37	17.2	6.29	18.97	11.48	2.24	6.2	7.97	11.1	5.87	14.22	7.52	7.3	0	8.3	0	3.76	20.34	1.9	8.89	0.18	2.93	6.19	0.86	0	7.97	9.74	6.68	3.33	6.06	1.07	6.91	4.84	0.84	5.08	15.03	8.27	14.12	14.75	13.08	33.55
SLC25A37	97.93	122.46	142.81	154.95	145.87	209.72	108.66	196.06	201.87	162.12	350.29	229.88	143.32	115.62	170.14	76.13	209.96	276.25	291.51	418.6	54.92	302.41	198.46	277.17	489.12	569.65	539.46	1554.93	1486.39	169.88	1239.1	121.84	181.96	295.4	75.37	968.34	942.39	2429.02	489.78	411.05	2317.85	673.5	485.74	93.28	466.8	188.95	173.93	3739.26	127.73
SOCS3	34.91	5.76	34.02	20.72	10.57	20.42	20.64	8.28	15.32	3.13	113.06	76.39	80.92	90.53	89.6	41.16	181.6	27.81	45.86	91.74	65	164.02	293.12	183.33	38.75	37.48	10.37	10.69	9.37	8.4	237	273.7	205.8	45.2	28.37	31.67	46.62	4.22	16.06	38	51.52	4.32	8.97	10.11	55.6	82.34	46.12	22.76	23.93
SORT1	147.77	195.17	221.9	138.89	151.41	185.65	120.56	54.43	131.44	120.42	37.22	196.82	130.54	57.36	77.68	153.07	97.12	63.04	101.91	97.35	98.37	251.15	151.13	189.87	42.39	92.09	25.63	31.26	9.43	55.23	86.49	48.91	26.35	42.11	43.12	43.9	29.97	47.37	8.56	214.16	74.38	28.58	89.49	107.19	57.47	88.31	119.02	170.49	153.89
SPAG5	13.17	5.21	9.95	6.17	8.05	7.16	5.79	2.68	10.51	9.38	5.68	6.79	19.07	19.72	21.45	21.8	11.41	7.73	12.62	21.39	24.33	0	6.64	13.09	2.17	1.07	24.68	1.75	22.97	8.59	1.45	0	106.66	2.99	5.11	1.54	39.96	0.9	0.54	13.82	0.12	1.96	9.71	49.87	6.26	4.53	6.31	2.42	8.09
STAB1	0.88	0.36	1.24	3.4	3.55	2	1.02	1.04	2.25	0	5.68	6.09	5.56	6.27	2.86	3.42	8.02	3.09	3.7	4.57	10.43	46.13	23.25	1.09	15.74	6.42	0.26	2.83	0.18	7.97	18.24	19.73	18.82	4.95	1.42	3.7	3.33	2.95	0.54	6.91	1.63	2.84	5.41	0.28	1.17	1.27	2.36	0.08	1.1
STAT1	1092.98	759.07	625.43	295.39	344.25	753.42	984.22	143.23	536.99	268.47	243.02	225.88	357.19	420.81	630.03	974.56	299.07	549.72	824.53	314.91	542.62	468.99	404.38	193.15	42.47	125.28	1296.59	287.51	681.95	138.72	71.81	318.32	222.11	469.83	99.1	152.79	236.43	907.52	190.02	262.52	178.89	70.7	273.47	953.29	280.69	647.99	636.18	160.58	805.9
STEAP4	109.78	69.8	164.89	105.53	40.37	89.02	97.11	19.58	106.94	37.53	195.76	377.1	114.43	138.48	93.89	56.28	299.38	102.9	83.23	150.3	194.66	48.69	42.35	96.03	16.33	108.15	11.71	143.81	3.55	4.39	21.29	2.57	1.25	102.2	28.65	157.93	63.27	332.6	253.18	476.68	387.2	29.94	24.64	17.28	65.09	132.08	116.94	280.29	63.22
SYTL1	1.32	0.73	2.85	7.72	6.68	3.65	4.04	2.26	4.15	5.73	14.9	1.39	1.3	3.14	2.86	1.63	4.32	4.64	1.68	2.21	12.17	17.94	20.76	0	4.19	40.69	16.86	2.57	8.64	9.24	6.28	46.33	10.04	12.96	0	20.56	6.66	3.81	67.44	3.45	4.09	1.72	4.72	0.56	3.7	2.74	4.12	0.94	1.74
TBP	16.91	12.1	33.98	43.44	43.46	13.66	37.2	15.69	22.7	59.43	21.97	5.57	10	11.2	23.83	7.32	6.17	18.54	4.8	6.05	23.98	0	19.1	0	1.46	8.57	23.56	4.88	42.45	8.47	1.92	12.01	1.25	13.86	2.93	0.41	26.64	5.24	2.68	10.36	0.87	1.8	12.02	13.21	27.86	28.61	31.01	4.22	17.71
TLR2	56.87	70.56	86.11	72.51	87.76	134.51	101.64	32.94	107.47	127.72	72.78	181.85	151.65	111.59	63.38	116.8	81.09	91.77	99.38	90.12	67.78	56.38	51.48	173.51	22.26	82.45	36.57	93.01	13.96	11.4	42.59	1.72	0	78.41	15.04	93.26	39.96	85.03	77.08	317.79	181.59	34.29	36.89	56.89	54.43	161.21	164.74	59.91	120.17
TNFSF10	130.42	1268.38	629.75	414.59	447.97	764.23	913.5	150.01	685.96	696.45	159.54	63.17	136.65	64.98	109.14	240.59	70.91	81.27	147.6	51.18	60.14	79.45	161.92	209.52	41.17	268.77	163.25	848.34	91.08	152.24	114.96	26.6	0	190.44	18.82	334.36	163.17	236.88	100.1	324.7	280.03	76.22	505.66	191.47	155.83	951.15	600.97	160.03	1276.3
TNFSF13B	52.04	80	95.61	70.48	75.59	79.62	73.74	26.61	85.85	46.4	31.74	56.9	53.14	55.12	13.82	56.12	26.82	76.32	20.2	33.19	44.49	23.07	46.5	30.55	10.87	23.56	22.74	99.18	11.82	12.17	30.72	5.15	0	15.72	20.52	63.03	23.31	22.15	8.03	24.18	40.72	5.56	29.31	33.15	30.75	70.85	72.82	187.2	84.45
TPX2	1.1	1.68	0.68	1.77	1.53	2.4	2.63	1.5	6.2	0.52	1.04	0.35	5.74	3.59	4.29	3.74	3.39	4.33	6.06	2.8	1.39	23.07	4.15	0	0.87	0	0.43	0.46	0.06	3.12	0.14	16.3	0	0.23	0.47	2.06	0	1.56	28.9	0	0.2	1.32	4.02	13.06	0.99	0.52	1.24	0.04	1.85
TREM1	100.12	15.96	59.37	50.49	33.92	31.28	38.26	19.13	43.12	19.81	133.06	256.16	252.57	250.07	67.67	57.26	247.27	189.11	44.52	223.02	80.3	48.69	44.01	249.89	72.68	50.33	177.43	302.21	31.6	17.68	124.48	321.75	282.34	99.62	50.4	297.45	133.2	144.4	129.54	75.99	244.46	160.19	66.7	13.21	42.76	35.22	60.99	37.78	37.38
TTK	7.68	2.22	7.29	2.44	6.68	4.25	4.63	1.63	8.64	2.09	3.05	1.04	15.37	3.59	7.63	25.54	5.24	15.45	22.22	13.86	8.69	0	0	30.55	2.41	0	1.73	2.06	2.57	4.16	0	0	0	2.19	0.38	0	3.33	0.53	0.54	0	0.44	2.04	11.51	43.97	1.94	2.28	1	0	6.74
TYMP	16.25	13.63	39.58	32.32	14.61	56.5	50.33	11.23	36.78	11.99	12.7	26.1	17.59	13.44	10.96	28.79	15.72	18.85	27.01	6.64	13.21	15.38	13.29	36.01	13.52	250.56	6.61	27.1	4.29	39.09	65.57	27.46	0	18.87	3.12	121.02	83.25	104.68	857.51	20.73	19.85	3.56	28.48	6.74	5.82	20.18	34.21	0.86	21.44
TYMS	14.05	9.84	24.6	7.61	12.13	19.77	16.71	6.54	40.74	4.17	3.05	0.7	20.55	5.38	9.53	27.33	13.57	6.18	29.87	17.99	10.08	0	2.49	2.18	3.99	12.85	0.86	1.65	0.86	11.44	0.23	10.3	0	3.18	3.5	0	33.3	3.89	13.92	0	0.24	2.32	33.37	63.22	7.14	4.73	5.72	0.43	22.51
WARS	900.87	387.83	225.99	120.82	113.67	343.93	298.39	39.51	173.35	90.18	47.65	336.9	412	930.81	147.74	1231.58	641.3	465.36	773.37	478.92	312.5	369.04	237.48	253.16	8.78	8.57	216.72	21.39	140.26	55	33.58	129.56	222.11	41.73	78.3	35.99	36.63	55.76	34.26	51.81	14.01	16.95	74.93	709.42	80.02	225.13	210.7	29.51	355.7
ZFP161	90.46	42.79	82.65	114.8	106	33.28	62.75	42.54	55.81	124.07	128.04	41.07	58.33	74.39	105.32	44.57	91.88	72.93	28.19	58.26	168.24	61.51	111.27	53.47	10.08	21.42	164.85	15.48	206.04	63.2	15.01	23.17	0	58.93	20.33	6.68	49.95	2.74	70.66	27.63	7.42	4.2	51.54	42.57	129.91	56.73	80.81	9.21	38.73
ZNF276	55.11	12.57	18.29	63.98	59.64	20.37	29.97	23.48	42.83	52.65	101.47	43.68	81.66	194.94	157.75	57.91	108.22	157.59	44.43	63.72	243.67	123.01	146.97	123.31	19.5	74.95	90.21	37.43	93.65	72.25	47.7	114.11	46.43	81.88	12.2	31.67	56.61	32.59	43.89	24.18	33.34	11.67	49.69	18.68	48.14	37.73	38.77	19.05	17.86
ZNF384	26.79	31.82	58.17	84	119.2	47.44	44.68	36.28	59.89	86.01	91.16	20.71	34.07	57.36	132.01	32.7	39.77	80.65	20.2	21.98	87.6	156.33	128.71	38.19	36.22	46.04	265.04	46.84	255.1	136.88	91.51	64.35	96.62	66.74	10.21	68.99	56.61	20.88	146.67	27.63	28.94	26.78	138.4	21.63	49.13	45.64	51	40.55	39.05
[truncated: 14 more columns]

## Sheet: Figure 2E seropositive
Name	jhmi01-008	jhmi01-063	jhmi01-064	jhmi01-068	jhmi01-090	jhmi01-091	jhmi01-113	jhmi01-116	jhmi01-120	jhmi01-125	jhmi02-103	bccdc07-H	bccdc08-H	bccdc09-H	bccdc10-H	bccdc12-H	bccdc13-H	bccdc18-TB	bccdc19-TB	bccdc20-TB	bsri19-0h	bsri20-0h	bsri22-0h	bsri23-0h	ucsf37-bact	ucsf23-flu	ucsf41-flu	ucsf47-flu	ucsf48-bact	ucsf49-bact	ucsf50-bact	bsri38-24h	bsri46-0h	jhmi02-105	bsri69-0h	ucsf36-flu	ucsf17-flu	ucsf18-flu	ucsf24-flu	ucsf21-flu	ucsf54-bact	ucsf55-bact	ucsf56-flu	jhmi01-007	jhmi01-082	jhmi01-073	jhmi01-074	jhmi01-134	jhmi01-112
TREx	TREx3	TREx3	TREx3	TREx3	TREx3	TREx3	TREx3	TREx4	TREx4	TREx4	TREx3	TREx3	TREx3	TREx3	TREx3	TREx3	TREx3	TREx3	TREx3	TREx3	TREx3	TREx3	TREx3	TREx3	TREx3	TREx3	TREx3	TREx3	TREx3	TREx3	TREx3	TREx4	TREx4	TREx3	TREx4	TREx3	TREx4	TREx4	TREx3	TREx4	TREx4	TREx4	TREx4	TREx3	TREx3	TREx3	TREx3	TREx4	TREx3
Disease	Lyme	Lyme	Lyme	Lyme	Lyme	Lyme	Lyme	Lyme	Lyme	Lyme	A-non-Lyme	A-non-Lyme	A-non-Lyme	A-non-Lyme	A-non-Lyme	A-non-Lyme	A-non-Lyme	A-non-Lyme	A-non-Lyme	A-non-Lyme	A-non-Lyme	A-non-Lyme	A-non-Lyme	A-non-Lyme	A-non-Lyme	A-non-Lyme	A-non-Lyme	A-non-Lyme	A-non-Lyme	A-non-Lyme	A-non-Lyme	A-non-Lyme	A-non-Lyme	A-non-Lyme	A-non-Lyme	A-non-Lyme	A-non-Lyme	A-non-Lyme	A-non-Lyme	A-non-Lyme	A-non-Lyme	A-non-Lyme	A-non-Lyme	Lyme	Lyme	Lyme	Lyme	Lyme	Lyme
Sampletype	early_seropos	early_seropos	early_seropos	early_seropos	early_seropos	early_seropos	early_seropos	early_seropos	early_seropos	early_seropos	A-non-Lyme	A-non-Lyme	A-non-Lyme	A-non-Lyme	A-non-Lyme	A-non-Lyme	A-non-Lyme	A-non-Lyme	A-non-Lyme	A-non-Lyme	A-non-Lyme	A-non-Lyme	A-non-Lyme	A-non-Lyme	A-non-Lyme	A-non-Lyme	A-non-Lyme	A-non-Lyme	A-non-Lyme	A-non-Lyme	A-non-Lyme	A-non-Lyme	A-non-Lyme	A-non-Lyme	A-non-Lyme	A-non-Lyme	A-non-Lyme	A-non-Lyme	A-non-Lyme	A-non-Lyme	A-non-Lyme	A-non-Lyme	A-non-Lyme	late_seropos	late_seropos	late_seropos	late_seropos	late_seropos	late_seropos
Origin	JHMI	JHMI	JHMI	JHMI	JHMI	JHMI	JHMI	JHMI	JHMI	JHMI	JHMI	BCCDC	BCCDC	BCCDC	BCCDC	BCCDC	BCCDC	BCCDC	BCCDC	BCCDC	BSRI	BSRI	BSRI	BSRI	UCSF	UCSF	UCSF	UCSF	UCSF	UCSF	UCSF	BSRI	BSRI	JHMI	BSRI	UCSF	UCSF	UCSF	UCSF	UCSF	UCSF	UCSF	UCSF	JHMI	JHMI	JHMI	JHMI	JHMI	JHMI
Serology	2	2	2	2	2	2	2	2	2	2	0	unknown	unknown	unknown	unknown	unknown	unknown	unknown	unknown	unknown	unknown	unknown	unknown	unknown	unknown	unknown	unknown	unknown	unknown	unknown	unknown	unknown	unknown	0	unknown	unknown	unknown	unknown	unknown	unknown	unknown	unknown	unknown	1	1	1	1	1	1
Time	V1	V1	V1	V1	V1	V1	V1	V1	V1	V1	V1	V1	V1	V1	V1	V1	V1	V1	V1	V1	V1	V1	V1	V1	V1	V1	V1	V1	V1	V1	V1	V1	V1	V1	V1	V1	V1	V1	V1	V1	V1	V1	V1	V1	V1	V1	V1	V1	V1
PTLDS	unknown	unknown	unknown	unknown	unknown	unknown	unknown	unknown	unknown	unknown	0	0	0	0	0	0	0	0	0	0	0	0	0	0	0	0	0	0	0	0	0	0	0	0	0	0	0	0	0	0	0	0	0	unknown	unknown	unknown	unknown	unknown	unknown
ANPEP	22.18	10.9	31.21	74.54	70.9	57.4	28.85	16.97	22.7	34.93	46.84	147.22	111.66	122.34	30.5	83.45	67.83	73.54	43.59	113.28	126.53	117.89	150.29	55.65	112.86	44.97	19.06	94.71	14.45	14.79	148.12	536.25	325.01	40.25	30.26	74.34	56.61	40.33	86.71	138.17	112.76	90.77	102.25	5.06	24.56	14.32	12.47	104.29	5.32
ANXA5	220.22	280.38	259.67	256.24	324.11	227.59	225.25	89.21	274.24	392.54	179.31	212.48	157.21	221.83	79.59	122.49	189	110.93	78.51	165.34	146.34	115.33	179.36	80.75	95.1	40.69	47.54	102.06	109.76	114.42	188.45	160.45	52.7	87.63	65.81	55.42	83.25	12.36	21.41	165.8	46.8	24.14	232.88	129.94	233.84	329.67	334	212.8	196.06
ASPM	16.91	2.99	20.69	10.12	14.35	11.16	12.53	5.5	21.91	3.65	6.41	3.31	19.63	5.83	23.35	24.73	18.81	11.43	29.12	21.53	6.26	23.07	4.98	10.91	4.11	4.28	2.12	3.8	1.78	10.17	0.05	0	0	4.34	5.67	2.06	6.66	11.87	31.58	10.36	1.03	2.88	29.68	44.81	7.43	4.16	4.44	1.41	15.76
AZIN1	18.88	258.19	666.07	636.22	537.33	266.97	319.91	155.82	224.51	372.73	823.86	35.33	30.55	34.51	22.4	14.48	40.08	12.98	12.12	25.81	41.37	0	7.47	10.91	113.93	190.6	765.17	157.33	1250.64	222.07	224.66	0.86	0	680.01	2.65	194.02	329.67	88.68	191.63	269.43	251.21	156.35	311.24	4.21	638	441.39	650.81	177.52	230.21
BST1	27.45	74.9	84.72	61.98	113.21	86.77	52.05	40.94	85.12	82.36	52.78	81.09	47.22	55.12	4.77	29.61	51.18	19.16	30.8	27.43	36.5	61.51	91.34	86.21	193.53	191.67	39.85	139.8	24.99	66.9	552.08	47.19	45.18	59.18	15.04	182.61	236.43	125.24	31.05	72.54	83.91	33.81	103.87	12.22	53.59	79.59	76.65	240.99	72.63
BUB1B	1.32	1.28	3.49	1.51	3.43	2.1	1.61	0.59	3.55	2.09	1.7	0	1.48	0.9	0	0.81	1.23	0.62	2.02	0.74	0	0	4.98	0	1.23	1.07	1.73	0.1	2.08	5.93	0.14	0	0	1.51	0.66	1.75	0	0.37	0	0	0.08	2.48	9.94	3.51	1.39	0.89	0.76	0	1.35
C3orf14	17.57	15.45	6.01	15	10.53	7.26	13.23	3.13	9.15	18.77	6.06	7.83	24.44	18.82	19.54	15.62	18.5	24.1	15.82	6.49	20.51	2.56	18.27	45.83	0.95	2.14	32.72	3.7	43.79	1.54	1.36	18.02	20.08	6.04	5.48	0	0	1.15	2.14	0	0.08	0.28	4.21	16.16	3.81	11.03	11.03	0.62	11.18
CASC5	3.29	6.09	11.53	6.35	10	8.96	6.28	3.9	19.63	6.26	4.9	1.04	5.56	3.14	2.38	5.04	3.39	1.55	5.3	5.75	1.04	15.38	0	0	3.76	2.14	241.79	1.9	229.68	11.71	1.83	0	21.33	3.86	1.51	0.51	59.94	1.76	3.75	0	0.32	3.12	38.23	8.15	7.47	7.65	3.88	0.27	10.01
CASP1	739.71	564.92	583.19	544.5	670	541.34	584.33	194.11	586.12	655.79	268.47	547.29	789	675.36	546.63	571.95	592.59	552.19	491.45	616.98	489.09	968.73	999.75	853.34	59.51	278.4	80.05	681.29	107.8	95.55	84.24	302.87	372.69	289.13	170.21	491.68	313.02	626.1	270.31	307.43	132.37	32.09	172.33	499.96	409.88	698.74	619.27	489.31	657.84
CAV1	1.32	0.77	6.5	2.59	11.26	1.05	1.58	2.43	5.19	2.61	0.54	0.87	2.59	4.93	0	2.6	0	1.24	0.5	5.6	0	0	4.98	0	0.59	2.14	0.48	0.93	2.39	1.54	0.7	0	0	0.77	0.38	0	13.32	1.51	61.02	0	0.36	0.24	6.06	1.69	4.47	0.87	1.08	0.08	0.75
CCDC130	3.73	1.49	5.26	10.27	9.5	3.25	7.76	3.58	5.7	5.21	13.86	3.65	7.96	25.54	54.81	10.74	13.87	10.82	7.83	4.28	46.93	166.58	58.13	28.37	9.41	228.08	63.41	9.77	7.66	28.77	19.65	64.35	41.41	13.12	1.61	12.75	6.66	23.29	62.63	10.36	5.12	5.92	12.62	2.67	6.15	4.53	6.55	2.42	3.76
CCNB1	14.27	10.46	59.93	23.64	48.12	28.02	33.27	13.32	60.08	27.63	17.34	7.66	33.33	7.62	23.83	55.96	17.88	22.56	37.2	36.28	16.69	0	0	25.1	6.13	6.42	44.78	10.03	33.38	15.02	3.56	0	1.25	11.83	5.3	4.52	16.65	2.25	2.14	6.91	0.08	6.87	30.6	122.5	18.38	15.5	11.67	6.83	40.26
CD3D	663.3	367.09	657.95	1089.74	1073.4	310.05	713.49	341.65	511.6	1715.06	1048.62	149.48	322.93	217.35	726.3	133.55	192.7	211.67	196.92	394.41	1125.9	561.25	835.34	283.72	19.93	292.32	52.04	125.19	179.52	323.36	28.23	815.96	1231.02	1016.65	80.47	55.93	606.06	195.24	179.85	345.42	12.78	5.16	208.85	363.14	1410.94	286.19	664.92	6.05	354.35
CD55	67.63	94.69	109.28	146.68	73.3	74.26	83.71	62.67	127.45	114.16	241.32	231.97	125.17	192.7	194.44	52.87	183.76	107.84	114.2	155.9	174.85	417.73	308.89	207.33	173.6	686.37	447.53	213.78	478.84	144.15	814.45	344.92	217.09	253.41	25.15	807.84	522.81	97.23	764.37	210.71	185.8	77.9	139.23	33.15	207.67	210.09	238.2	119.48	67.38
CDCA2	0.88	1.68	3.53	1	2.71	1.9	2.74	1.29	4.59	0.52	0.81	0.17	3.33	0	0	6.83	4.01	2.16	5.72	3.39	0	0	0	0	1.11	127.42	0.17	0.93	0.18	1.46	1.27	0	0	0.74	0.09	3.6	83.25	1.56	77.08	48.36	0.52	1.08	6.01	16.86	0.81	0.52	0.6	0.23	2.66
CDCA5	1.1	0.66	2.52	1.03	1.79	3.75	2.56	1.15	6.68	0.52	1.04	0.17	0.56	2.24	2.86	2.11	4.01	0	2.69	2.06	0	0	0	0	3.16	1.07	0.26	0.72	1.59	5.78	0.38	0	0	0.68	0	0	0	1.31	37.47	0	0.08	1.88	7.58	3.93	0.59	1.24	0.96	0.43	1.7
CENPF	10.1	14.69	33.68	15.51	26.9	25.12	17.34	10.47	45.55	17.2	12.86	2.26	21.11	12.55	5.72	35.14	26.21	19.47	40.39	21.39	15.99	0	0	24.01	5.93	3.21	12.1	6.58	9.13	14.48	2.02	0.86	52.7	9.61	3.69	9.15	13.32	7.41	0.54	6.91	1.63	7.47	49.05	57.88	16.69	8.03	6.31	1.44	23.75
CEP55	2.85	3.28	8.45	3.99	5.61	5.2	5.05	1.74	10.35	1.04	1.7	0.7	3.15	2.69	0	8.3	3.39	3.4	7.24	5.9	3.13	0	0	0	1.03	20.34	0.48	1.08	0.06	2.2	0	0	0	1.67	0.38	0	0	0.74	0	0	0.12	0.64	6.61	14.19	2.53	1.67	1.6	0.27	5.89
CKAP4	75.53	67.54	157.68	133.86	176.44	158.58	78.86	48.48	67.74	115.21	121.78	181.33	144.62	121.9	57.19	68.32	118.7	73.85	59.58	165.2	75.08	115.33	93.83	265.17	115.94	106.01	394.23	453.37	611.45	72.17	222.03	190.48	253.48	84.23	58.34	494.66	86.58	84.99	76.01	262.52	181.95	182.25	222.07	42.99	97.15	84.62	112.58	327.64	105.04
CR1	15.81	6.2	29.29	28.89	17.36	32.28	10.53	12.17	39.82	19.29	63.21	224.83	61.48	124.59	139.16	53.52	105.14	116.49	43.59	62.69	77.17	135.83	131.2	53.47	222.51	83.52	107.41	139.49	9.43	60.08	288.68	79.79	102.9	79.82	72.15	278.12	66.6	31.65	117.76	207.25	736.33	54.12	105.72	7.02	22.15	20.96	17.39	152.15	17.36
CXCL10	64.33	302.36	16.49	7.06	5.19	23.77	34.78	1.08	6.9	3.65	76.57	5.74	8.33	100.83	14.77	95.49	66.91	11.43	300.17	82.75	3.82	0	0.83	0	0.04	3.21	0.39	2.98	1.22	1.23	0.19	0	0	21.38	1.23	4.22	16.65	15.31	1.61	6.91	0.24	0.8	11.37	25.15	68.6	141.84	169.74	0.08	32.55
CXCL9	9.88	0.55	1.84	0.37	0.19	0.35	0.46	0.14	0.54	0	0.35	1.04	4.07	11.65	2.38	20.82	5.24	2.16	24.57	4.72	1.04	0	0	0	0	2.14	0	0	0	0.19	0.05	0	0	0.16	0.19	0	0	0.45	0	0	0	0.04	0.23	4.21	0.55	0.66	1.72	0.12	0.78
DEFA5	242.4	260.96	1126.53	983.62	198.84	197.66	364.1	6404.55	695.93	353.96	1161.91	164.97	102.77	247.38	993.66	495.33	110.38	1890.49	1292.84	838.82	8.34	48.69	34.04	116.76	5274.69	490.42	88.3	97.43	90.28	4537.8	287.65	58.34	119.21	1861.99	7106.79	395.54	306.36	67.22	296.01	1122.63	166.43	5800.23	1065.83	1599.63	1688.89	338.85	172.93	56.4	304.51
DRAM1	37.11	31.42	19.45	20.32	15.53	24.72	18.99	6.16	20.01	20.85	111.16	84.4	38.33	131.31	36.7	25.86	128.57	49.13	32.06	123.16	41.71	0	9.13	12	5.65	57.82	40.28	11.16	61.19	15.17	17.82	4.29	16.31	52.01	5.2	5.14	79.92	8.19	4.82	20.73	11.83	7.83	17.8	12.08	78.45	29.71	54.99	16.35	18.1
ECT2	11.64	8.97	14.76	15.59	24.27	8.91	14.11	8.21	18.87	27.63	10.7	6.61	20.18	15.69	15.73	27.98	11.1	26.27	19.19	16.81	28.16	0	12.46	0	6.05	5.35	14.22	8.74	16.6	16.52	6.33	13.73	0	9.13	2.36	1.75	16.65	2.33	2.14	3.45	1.71	15.19	52	33.01	16.36	14.09	10.47	1.01	14.63
EIF2D	58.4	14.94	28.05	45.47	41.93	19.22	19.9	12.59	21.59	44.83	47.76	51.68	51.48	53.78	118.67	28.47	81.7	74.16	28.44	52.66	134.52	41	118.74	100.39	4.47	6.42	66.69	4.52	58.74	18.49	4.08	38.61	35.14	33.75	18.06	2.88	16.65	11.79	3.75	3.45	1.19	1.24	17.01	33.01	43.96	21.31	23.94	0.9	15.94
FABP5	184.65	81.93	108.79	117.87	190.4	125.3	113.22	52.03	176.04	190.27	78.15	157.49	288.68	170.74	299.29	307.12	345.01	170.57	251.28	304.73	272.53	89.7	111.27	289.18	48.88	21.42	162.78	37.22	177.5	81.92	76.26	447.88	430.42	47.06	41.61	37.22	36.63	24.44	55.67	24.18	7.38	7.27	120.65	450.09	127.79	86	61.75	17.41	125.03
FANCI	2.63	0.77	2.63	2.96	2.21	1.1	1.16	0.94	2.82	5.21	1.2	0	0.93	1.34	3.34	1.95	1.54	0	0.67	0.29	1.04	0	2.49	0	0.2	0	1.95	0.57	2.2	0.96	0.14	0	0	1.77	0	0	3.33	0.86	0	0	0.24	0.48	1.62	3.37	0.92	0.69	1.92	0	1.1
FDX1L	0	0.58	0.11	2.44	1.49	0.65	2.42	1.04	1.3	2.09	3.71	0.17	0.56	2.24	7.63	0.98	1.54	2.16	1.94	0.15	2.78	0	18.27	6.55	2.21	0	17.76	2.88	21.56	3.35	1.22	0	25.1	2.19	0.09	1.13	3.33	3.48	50.32	0	0.32	1.24	1.85	1.55	1.61	1.79	1.12	2.22	0.46
FPR2	47.65	132.19	85.47	71.59	28.12	139.71	140.98	29.63	158.35	22.94	105.95	150	87.4	88.29	20.49	77.11	82.63	73.23	102.58	177.44	60.48	7.69	13.29	19.64	30.37	342.65	39.03	232.75	50.1	9.55	110.13	28.31	6.27	104.09	18.16	98.71	96.57	457.67	209.29	48.36	160.28	58.51	30.97	48.47	98.76	165.14	165.02	433.22	130.99
GBP2	484.8	963.94	540.04	348.62	341.2	626.71	634.52	167.47	458	312.78	258.39	206.91	257.94	298.47	229.71	430.43	325.58	271.92	343.34	318	320.84	297.28	167.73	160.41	56.31	87.8	321.88	280.62	204.33	166.92	144.6	229.09	95.37	324.68	43.5	171.4	183.15	356.47	177.18	145.08	332.82	85.45	306.11	347.12	249.69	458.95	528.03	296.02	643.14
GBP4	259.96	440.02	306.16	206.89	183.96	345.23	442.99	94.29	279.68	169.42	191.09	56.03	123.51	172.54	197.3	268.57	160.02	156.36	214.34	118.15	203	25.63	104.63	147.32	16.49	43.9	156.16	107.2	120.11	151.43	49.15	53.2	2.51	203.39	17.68	73.21	116.55	81.31	142.38	196.89	30.52	38.89	315.44	241.9	205.58	323.66	388.63	29.08	428.05
GPR15	24.15	4.26	15.02	11.41	33.5	3.65	12.81	3.9	3.1	27.63	37.69	67	23.7	47.5	68.63	25.86	37.92	70.14	88.95	6.19	194.31	69.2	54.8	37.1	1.86	4.28	0.82	1.18	4.65	14.21	1.13	22.31	109.17	19.38	80.19	0	3.33	1.88	2.14	200.35	0.2	0.32	5.45	2.39	17.39	9.04	11.75	0.2	3.62
GPX3	0	0.04	0	0.48	0.53	0.2	0.11	0.14	0.22	0	1	0.35	0.37	0	0	0.16	3.7	0.31	0	0.74	3.82	0	1.66	0	0.55	1.07	0	0.46	0	1.08	0.84	0	0	0.68	0.76	0	0	0.33	0	0	0.04	0.96	0.69	0	0.26	0	0.16	0.47	0
GRN	79.04	71.98	90.54	206.26	236	179.55	134.95	99.58	225.14	102.17	214.76	218.39	216.09	251.41	337.89	204.8	229.08	161.92	205.84	150.15	299.29	873.91	744	332.82	465.35	414.39	157.03	451.62	72.64	640.28	995.4	974.69	259.76	172.85	144.11	330.25	376.29	209.57	349.53	414.51	178.61	132.69	616.23	55.35	60.18	144.38	92.52	78.1	115.05
HMBS	4.39	1.2	4.28	7.87	10.04	4.45	4.7	4.9	6.52	7.3	6.22	2.78	5.37	11.65	18.59	6.67	9.87	8.96	7.83	7.82	11.12	10.25	10.79	2.18	1.54	2.14	6.48	0.77	8.57	1.19	1.88	7.72	0	5.11	2.27	0	3.33	10.11	18.2	0	0.87	0.4	1.85	4.64	12.85	5.75	5.08	0.39	4.26
ICAM1	37.98	107.34	51.33	103.94	30.41	53.09	44.26	14.43	52.77	15.64	432.76	82.14	67.59	131.76	170.61	32.86	184.37	59.02	71.28	119.62	83.43	99.95	35.71	170.23	239.6	344.79	645.75	503.81	177.62	232.35	516.3	103.82	161.88	399.52	9.17	497.54	243.09	74.67	159.51	234.89	1127.57	485.21	666.25	3.79	165.13	250.62	184.48	213.04	37.66
IFI27	4.17	13.81	0.04	0.63	0.11	39.23	9.3	6.36	9.43	0.52	0.39	0	7.41	1.34	0.48	31.4	7.4	1.24	89.88	7.37	0	2.56	6.64	0	187.04	68.53	17.68	213.88	164.7	145.04	121.01	9.44	0	1.8	0.38	117.01	39.96	116.07	4.82	41.45	0.48	0.12	170.16	89.49	2.12	7.13	2.24	99.57	118.14
IFRD1	40.62	18.41	51.07	46.1	50.02	33.33	18.74	19.65	29.41	45.35	73.71	52.38	48.14	107.56	122	37.74	84.79	73.23	31.81	57.38	68.83	17.94	28.23	6.55	30.33	19.27	110.43	124.73	215.11	31.23	31.8	54.91	96.62	56.74	11.82	111.66	53.28	22.39	78.69	31.09	57.63	23.18	56.58	15.59	65.56	44.75	63.79	67.29	26.23
IGSF6	399.6	499.21	521.71	421.31	544.12	483.95	485.53	137.7	456.26	566.65	416.01	533.89	611.24	571.39	312.63	514.04	479.13	551.26	326.51	525.68	350.74	197.33	342.94	1062.85	76.36	247.35	123.14	304.53	49.98	81.49	117.44	83.23	47.68	375.57	113.19	323.98	1118.88	157.78	55.67	300.52	800.98	92.73	133.18	219.15	434.95	464.81	687.34	355.82	575.48
ITGAM	38.86	48.04	104.13	111	150.38	85.57	50.86	55.61	104.62	87.58	63.21	134.86	75.92	111.14	82.45	52.54	146.45	96.1	64.46	49.85	147.73	140.95	215.06	208.42	134.17	244.14	48.11	111.42	29.89	126.48	276.77	207.64	48.94	44.78	46.81	115.98	56.61	73.69	143.45	51.81	133.01	94	115.98	26.27	40.71	69.17	94.24	56.52	42.28
ITGB7	35.57	12.68	33.01	62.06	72.92	29.87	38.57	23.02	38.27	58.39	60.58	6.61	9.26	21.06	27.16	8.95	21.27	21.63	11.53	13.42	48.67	69.2	36.54	2.18	6.29	64.25	40.76	19.69	56.9	39.55	15.99	27.46	101.64	91.1	5.86	5.55	116.55	19.82	32.65	75.99	3.14	1.84	30.23	17.98	34.92	32.22	51.08	0.43	20.34
JMJD6	17.35	3.83	6.01	16.62	9.39	7.31	6.6	5.04	8.33	4.17	27.22	26.8	29.44	41.68	48.61	20.82	65.36	27.19	14.64	36.28	67.09	20.5	62.28	5.46	19.06	62.11	39.72	22.73	30.2	27.46	46.1	178.46	202.03	25.07	11.16	49.04	13.32	16.58	5.89	17.27	51.88	8.55	14.01	5.34	10.18	7.33	10.59	17.99	5.29
KCNJ2	22.83	46.14	23.43	17.32	5.95	6.41	21.73	2.64	9.78	3.13	136.73	64.91	31.85	161.78	44.8	28.3	110.99	52.53	52.17	115.34	67.78	0	11.63	0	4.39	29.98	9.73	26.02	5.94	2.16	8.68	0	0	174.72	2.93	20.05	23.31	108.16	62.63	86.36	94.63	39.17	18.12	9.55	102.09	56.33	106.87	31.97	10.05
KIF2C	2.42	1.31	3.12	1.74	2.29	2.65	2.91	1.15	6.08	0	0.77	0.17	4.63	6.72	0	4.55	7.4	2.47	4.97	2.51	2.09	0	0	0	1.23	0	0.48	0.21	1.47	1.62	0.19	0	0	0.55	0.28	0	6.66	0.25	0	0	0.04	0.92	4.3	16.86	1.02	0.52	0.92	0.55	2.66
KIF4A	2.85	1.42	1.99	0.63	2.44	1.6	2.74	1.11	4.31	1.04	0.73	1.57	6.85	0	0	16.76	10.79	4.02	10.77	3.24	5.91	0	9.13	0	1.66	0	0.69	0	1.53	1.81	0.42	0	0	0.48	0.28	0	0	1.51	0	0	0.04	0.32	2.68	18.12	0.11	0.58	0	0.66	1.92
LDLR	57.53	19.9	16.52	12.45	11.33	23.77	13.13	8.73	21.87	21.37	18.3	67	45.18	39.44	3.34	25.86	59.51	31.83	19.19	22.57	36.15	76.88	31.55	19.64	16.92	12.85	18.02	15.89	16.23	35.59	43.2	96.95	135.53	20.28	15.7	22.11	163.17	6.51	2.14	13.82	46.28	9.23	48.21	21.77	19.33	31.79	23.26	8.94	23.61
LMNA	7.47	2.55	3.68	13.74	13.2	6.51	7.69	6.4	7.03	11.47	66.37	9.4	16.67	25.1	48.61	11.55	51.18	37.08	15.23	10.91	91.77	156.33	79.71	41.47	166.68	34.26	234.57	68.79	67.68	256.27	266.17	1305.88	1912.41	30.25	1.13	127.49	306.36	10.64	20.34	241.8	22.74	45.48	137.66	4.5	14.02	10.74	12.75	6.05	4.86
MLF1IP	6.37	6.71	10.44	7.5	8.28	4.35	7.37	4.76	12.44	3.13	65.14	34.11	18.89	86.04	4.29	16.92	80.78	22.56	44.1	60.47	24.33	0	11.63	0	14.16	10.71	55.89	9.15	75.95	19.3	3	0	0	46.61	2.17	2.36	3.33	1.97	3.21	17.27	10.95	11.99	28.98	23.32	16.44	11.87	16.63	6.95	7.49
MXD1	27.01	0.95	1.58	1.55	2.82	1.65	1.47	0.66	2.41	1.04	2.12	80.74	64.07	110.24	81.02	36.11	106.68	83.74	35.34	84.07	76.13	15.38	49.82	19.64	2.49	3.21	4.19	6.12	2.88	0.89	4.78	36.04	31.37	2.86	9.93	37.32	3.33	1.35	0.54	3.45	15.4	7.27	4.48	7.45	1.54	3.49	4.6	4.68	2.31
MYBL2	3.29	0.77	8.6	1.48	4.31	1.85	3.47	2.54	8.96	0	2.09	1.22	8.15	0.9	0	12.04	5.86	2.16	9.85	7.96	6.95	51.26	0.83	12	2.41	165.97	8.77	0.1	15.92	6.59	0.61	0	1.25	1.54	0.66	0	6.66	3.6	104.91	0	0.64	1.44	18.58	11.38	1.06	0.81	0.12	0.74	3.3
NCF1	212.76	184.02	141.87	195.25	166.25	330.77	234.52	71.37	164.39	133.97	406.55	302.79	381.82	314.15	789.69	361.62	566.38	122.06	545.31	297.06	130.01	963.61	523.96	780.23	255.69	1778.56	722.21	748.65	390.71	144.04	614.74	374.95	634.96	435.37	86.43	1415.7	905.76	1628.35	2315.06	580.31	601.29	840.44	556.74	141.32	146.68	184.54	280.24	102.97	265.32
NIF3L1	16.69	0.91	2.37	1.85	2.48	0.6	1.75	0.66	1.49	2.09	0.73	4.87	10	3.14	28.12	3.74	8.02	12.98	6.14	3.1	16.34	0	15.78	10.91	0	0	0.65	0	1.1	0.04	0	0	0	1	3.88	0	0	0	0.54	10.36	0	0.04	0.18	13.91	1.5	2.71	1.56	0	1.06
NUSAP1	27.66	12.1	54.15	27.41	33.65	17.01	23.2	9.15	31.21	16.16	11.78	4.87	23.33	11.2	18.11	31.56	26.52	18.85	23.98	20.65	11.82	7.69	0	34.92	7	43.9	18.07	5.45	16.05	30.16	7.97	0	1.25	10.83	7.19	5.66	9.99	11.71	150.95	0	1.98	6.79	59.82	71.08	16.58	11.55	11.63	4.41	28.97
OAS2	112.64	128.26	116.75	125.37	112.56	143.52	135.54	50.99	123.74	102.17	81.39	39.68	100.18	95.9	107.23	130.46	71.84	86.83	116.47	63.87	157.47	112.76	156.94	37.1	22.42	36.41	184.22	194.96	69.27	40.98	42.21	9.44	22.59	85.83	19.29	76.6	36.63	127.12	102.77	131.26	3.73	1.28	83.62	150.87	77.68	151.08	200.87	124.12	137.95
ORC1	1.54	0.47	3.12	2.11	1.87	1.65	2.32	0.9	3.36	4.17	1.97	0	1.85	0.9	0	2.44	3.08	1.85	1.77	2.51	0.7	0	2.49	0	0.87	0	8.34	0.21	7.1	3.31	0.56	0	0	2.03	0.28	0	0	0.37	0	0	0.08	0.6	5.13	3.51	2.31	1.15	1.28	0.08	1.56
PLBD1	559.67	926.76	595.92	601.53	961.1	1109.86	318.86	292.58	900.5	701.14	341.79	2676.06	1998.52	1042.39	473.72	801.48	934.2	943.39	583.52	985.87	803.32	548.44	734.04	1245.09	661.37	501.12	117.22	328.08	117.84	234.43	965.52	613.47	126.74	209.53	815.22	504.12	442.89	126.34	164.86	742.66	336.95	170.34	466.46	686.24	457.43	569.03	461.97	677.87	771.79
PLK1	14.27	2.66	7.55	5.76	15.95	8.26	6.42	6.23	22.79	11.47	9.07	5.92	36.29	24.65	33.36	48.96	27.75	22.56	61.6	32.45	35.8	15.38	53.97	70.93	9.13	0	18.72	6.58	46.73	11.86	2.16	30.03	42.67	12.09	7.47	7.51	6.66	12.57	28.37	307.43	1.31	6.08	32.82	72.49	4.65	5.37	3.92	9.02	7.17
POMT1	7.47	2.99	6.08	8.64	10.49	3.6	5.72	2.82	5.67	8.86	11.24	4.18	4.44	6.72	23.35	2.28	6.47	5.56	2.95	4.13	22.25	0	2.49	0	0.63	7.5	2.77	0.67	3.67	1.58	0.14	0	10.04	11.67	0.47	0	3.33	2.42	0	0	0.67	0.2	1.85	4.21	5.09	3.44	6.67	0.62	3.02
PSME1	1760.02	678.13	359.49	1163.25	1291.93	1091.65	1257	496.04	1194.49	1298.55	636.29	532.5	911.4	783.36	1167.14	911.77	965.65	858.41	826.8	989.7	1400.17	1030.24	1127.63	760.58	138.52	460.43	797.33	327.72	915.43	517.69	321.37	767.91	857.07	692.93	231.96	314.93	486.18	286.01	415.91	459.41	148.33	98.16	792.03	1117.79	849.04	1230.84	716.55	485.09	850.17
RAB12	91.78	29.23	46.45	71.47	45.22	27.57	48.19	16.63	36.56	49	113.33	133.65	100.18	169.85	126.29	71.41	144.91	126.07	61.52	112.98	190.14	28.19	23.25	24.01	17.91	62.11	227.7	16.4	374.54	99.09	51.5	65.21	306.19	89.88	20.33	8.02	39.96	64.77	54.6	24.18	16.27	24.54	137.66	39.05	85.15	57.97	95.44	4.61	30.88
RAD51	3.29	0.87	4.47	0.81	0.92	2	1.97	0.52	4.69	1.56	0.39	1.04	0.74	0	0	2.28	2.77	4.02	3.2	1.62	1.04	0	0	0	0.16	0	6.87	0.51	5.39	0.15	0	0	1.25	0.71	0	0	0	0	0.54	0	0	0.08	0.55	14.05	1.17	1.21	0.44	0	1.6
RRM2	74.43	21.21	124.37	26.45	56.63	47.19	63.07	17.95	113.04	17.2	15.64	10.09	115.73	33.61	28.12	174.71	76.77	63.04	162.16	132.6	29.55	0	17.44	49.11	16.73	155.26	2.85	9.2	5.45	29.92	4.88	10.3	0	13.89	18.44	3.08	73.26	64.6	220	31.09	3.93	18.11	73.78	432.25	19.58	20.27	16.83	4.06	86.44
SHCBP1	5.93	5.61	16.37	7.02	21.98	8.61	5.55	6.5	21.21	10.43	4.52	2.78	14.44	12.55	12.87	24.89	17.27	3.71	17.08	17.4	1.74	25.63	11.63	29.46	9.02	2.14	10.98	3.6	9.98	14.1	1.45	0	0	2.86	3.4	1.85	3.33	3.52	0.54	10.36	1.43	9.63	26.07	36.52	4.91	2.89	5.08	1.05	11.89
SIRPD	5.49	16.04	18.4	20.54	24.42	50.09	23.94	7.44	19.37	17.2	6.29	18.97	11.48	2.24	6.2	7.97	11.1	5.87	14.22	7.52	7.3	0	8.3	0	3.76	20.34	1.9	8.89	0.18	2.93	6.19	0.86	0	7.97	9.74	6.68	3.33	6.06	1.07	6.91	4.84	0.84	5.08	15.03	8.27	14.12	14.75	13.08	33.55
SLC25A37	97.93	122.46	142.81	154.95	145.87	209.72	108.66	196.06	201.87	162.12	350.29	229.88	143.32	115.62	170.14	76.13	209.96	276.25	291.51	418.6	54.92	302.41	198.46	277.17	489.12	569.65	539.46	1554.93	1486.39	169.88	1239.1	121.84	181.96	295.4	75.37	968.34	942.39	2429.02	489.78	411.05	2317.85	673.5	485.74	93.28	466.8	188.95	173.93	3739.26	127.73
SOCS3	34.91	5.76	34.02	20.72	10.57	20.42	20.64	8.28	15.32	3.13	113.06	76.39	80.92	90.53	89.6	41.16	181.6	27.81	45.86	91.74	65	164.02	293.12	183.33	38.75	37.48	10.37	10.69	9.37	8.4	237	273.7	205.8	45.2	28.37	31.67	46.62	4.22	16.06	38	51.52	4.32	8.97	10.11	55.6	82.34	46.12	22.76	23.93
SORT1	147.77	195.17	221.9	138.89	151.41	185.65	120.56	54.43	131.44	120.42	37.22	196.82	130.54	57.36	77.68	153.07	97.12	63.04	101.91	97.35	98.37	251.15	151.13	189.87	42.39	92.09	25.63	31.26	9.43	55.23	86.49	48.91	26.35	42.11	43.12	43.9	29.97	47.37	8.56	214.16	74.38	28.58	89.49	107.19	57.47	88.31	119.02	170.49	153.89
SPAG5	13.17	5.21	9.95	6.17	8.05	7.16	5.79	2.68	10.51	9.38	5.68	6.79	19.07	19.72	21.45	21.8	11.41	7.73	12.62	21.39	24.33	0	6.64	13.09	2.17	1.07	24.68	1.75	22.97	8.59	1.45	0	106.66	2.99	5.11	1.54	39.96	0.9	0.54	13.82	0.12	1.96	9.71	49.87	6.26	4.53	6.31	2.42	8.09
STAB1	0.88	0.36	1.24	3.4	3.55	2	1.02	1.04	2.25	0	5.68	6.09	5.56	6.27	2.86	3.42	8.02	3.09	3.7	4.57	10.43	46.13	23.25	1.09	15.74	6.42	0.26	2.83	0.18	7.97	18.24	19.73	18.82	4.95	1.42	3.7	3.33	2.95	0.54	6.91	1.63	2.84	5.41	0.28	1.17	1.27	2.36	0.08	1.1
STAT1	1092.98	759.07	625.43	295.39	344.25	753.42	984.22	143.23	536.99	268.47	243.02	225.88	357.19	420.81	630.03	974.56	299.07	549.72	824.53	314.91	542.62	468.99	404.38	193.15	42.47	125.28	1296.59	287.51	681.95	138.72	71.81	318.32	222.11	469.83	99.1	152.79	236.43	907.52	190.02	262.52	178.89	70.7	273.47	953.29	280.69	647.99	636.18	160.58	805.9
STEAP4	109.78	69.8	164.89	105.53	40.37	89.02	97.11	19.58	106.94	37.53	195.76	377.1	114.43	138.48	93.89	56.28	299.38	102.9	83.23	150.3	194.66	48.69	42.35	96.03	16.33	108.15	11.71	143.81	3.55	4.39	21.29	2.57	1.25	102.2	28.65	157.93	63.27	332.6	253.18	476.68	387.2	29.94	24.64	17.28	65.09	132.08	116.94	280.29	63.22
SYTL1	1.32	0.73	2.85	7.72	6.68	3.65	4.04	2.26	4.15	5.73	14.9	1.39	1.3	3.14	2.86	1.63	4.32	4.64	1.68	2.21	12.17	17.94	20.76	0	4.19	40.69	16.86	2.57	8.64	9.24	6.28	46.33	10.04	12.96	0	20.56	6.66	3.81	67.44	3.45	4.09	1.72	4.72	0.56	3.7	2.74	4.12	0.94	1.74
TBP	16.91	12.1	33.98	43.44	43.46	13.66	37.2	15.69	22.7	59.43	21.97	5.57	10	11.2	23.83	7.32	6.17	18.54	4.8	6.05	23.98	0	19.1	0	1.46	8.57	23.56	4.88	42.45	8.47	1.92	12.01	1.25	13.86	2.93	0.41	26.64	5.24	2.68	10.36	0.87	1.8	12.02	13.21	27.86	28.61	31.01	4.22	17.71
TLR2	56.87	70.56	86.11	72.51	87.76	134.51	101.64	32.94	107.47	127.72	72.78	181.85	151.65	111.59	63.38	116.8	81.09	91.77	99.38	90.12	67.78	56.38	51.48	173.51	22.26	82.45	36.57	93.01	13.96	11.4	42.59	1.72	0	78.41	15.04	93.26	39.96	85.03	77.08	317.79	181.59	34.29	36.89	56.89	54.43	161.21	164.74	59.91	120.17
TNFSF10	130.42	1268.38	629.75	414.59	447.97	764.23	913.5	150.01	685.96	696.45	159.54	63.17	136.65	64.98	109.14	240.59	70.91	81.27	147.6	51.18	60.14	79.45	161.92	209.52	41.17	268.77	163.25	848.34	91.08	152.24	114.96	26.6	0	190.44	18.82	334.36	163.17	236.88	100.1	324.7	280.03	76.22	505.66	191.47	155.83	951.15	600.97	160.03	1276.3
TNFSF13B	52.04	80	95.61	70.48	75.59	79.62	73.74	26.61	85.85	46.4	31.74	56.9	53.14	55.12	13.82	56.12	26.82	76.32	20.2	33.19	44.49	23.07	46.5	30.55	10.87	23.56	22.74	99.18	11.82	12.17	30.72	5.15	0	15.72	20.52	63.03	23.31	22.15	8.03	24.18	40.72	5.56	29.31	33.15	30.75	70.85	72.82	187.2	84.45
TPX2	1.1	1.68	0.68	1.77	1.53	2.4	2.63	1.5	6.2	0.52	1.04	0.35	5.74	3.59	4.29	3.74	3.39	4.33	6.06	2.8	1.39	23.07	4.15	0	0.87	0	0.43	0.46	0.06	3.12	0.14	16.3	0	0.23	0.47	2.06	0	1.56	28.9	0	0.2	1.32	4.02	13.06	0.99	0.52	1.24	0.04	1.85
TREM1	100.12	15.96	59.37	50.49	33.92	31.28	38.26	19.13	43.12	19.81	133.06	256.16	252.57	250.07	67.67	57.26	247.27	189.11	44.52	223.02	80.3	48.69	44.01	249.89	72.68	50.33	177.43	302.21	31.6	17.68	124.48	321.75	282.34	99.62	50.4	297.45	133.2	144.4	129.54	75.99	244.46	160.19	66.7	13.21	42.76	35.22	60.99	37.78	37.38
TTK	7.68	2.22	7.29	2.44	6.68	4.25	4.63	1.63	8.64	2.09	3.05	1.04	15.37	3.59	7.63	25.54	5.24	15.45	22.22	13.86	8.69	0	0	30.55	2.41	0	1.73	2.06	2.57	4.16	0	0	0	2.19	0.38	0	3.33	0.53	0.54	0	0.44	2.04	11.51	43.97	1.94	2.28	1	0	6.74
TYMP	16.25	13.63	39.58	32.32	14.61	56.5	50.33	11.23	36.78	11.99	12.7	26.1	17.59	13.44	10.96	28.79	15.72	18.85	27.01	6.64	13.21	15.38	13.29	36.01	13.52	250.56	6.61	27.1	4.29	39.09	65.57	27.46	0	18.87	3.12	121.02	83.25	104.68	857.51	20.73	19.85	3.56	28.48	6.74	5.82	20.18	34.21	0.86	21.44
TYMS	14.05	9.84	24.6	7.61	12.13	19.77	16.71	6.54	40.74	4.17	3.05	0.7	20.55	5.38	9.53	27.33	13.57	6.18	29.87	17.99	10.08	0	2.49	2.18	3.99	12.85	0.86	1.65	0.86	11.44	0.23	10.3	0	3.18	3.5	0	33.3	3.89	13.92	0	0.24	2.32	33.37	63.22	7.14	4.73	5.72	0.43	22.51
WARS	900.87	387.83	225.99	120.82	113.67	343.93	298.39	39.51	173.35	90.18	47.65	336.9	412	930.81	147.74	1231.58	641.3	465.36	773.37	478.92	312.5	369.04	237.48	253.16	8.78	8.57	216.72	21.39	140.26	55	33.58	129.56	222.11	41.73	78.3	35.99	36.63	55.76	34.26	51.81	14.01	16.95	74.93	709.42	80.02	225.13	210.7	29.51	355.7
ZFP161	90.46	42.79	82.65	114.8	106	33.28	62.75	42.54	55.81	124.07	128.04	41.07	58.33	74.39	105.32	44.57	91.88	72.93	28.19	58.26	168.24	61.51	111.27	53.47	10.08	21.42	164.85	15.48	206.04	63.2	15.01	23.17	0	58.93	20.33	6.68	49.95	2.74	70.66	27.63	7.42	4.2	51.54	42.57	129.91	56.73	80.81	9.21	38.73
ZNF276	55.11	12.57	18.29	63.98	59.64	20.37	29.97	23.48	42.83	52.65	101.47	43.68	81.66	194.94	157.75	57.91	108.22	157.59	44.43	63.72	243.67	123.01	146.97	123.31	19.5	74.95	90.21	37.43	93.65	72.25	47.7	114.11	46.43	81.88	12.2	31.67	56.61	32.59	43.89	24.18	33.34	11.67	49.69	18.68	48.14	37.73	38.77	19.05	17.86
ZNF384	26.79	31.82	58.17	84	119.2	47.44	44.68	36.28	59.89	86.01	91.16	20.71	34.07	57.36	132.01	32.7	39.77	80.65	20.2	21.98	87.6	156.33	128.71	38.19	36.22	46.04	265.04	46.84	255.1	136.88	91.51	64.35	96.62	66.74	10.21	68.99	56.61	20.88	146.67	27.63	28.94	26.78	138.4	21.63	49.13	45.64	51	40.55	39.05

## Sheet: Figure 2E seronegative
Name	jhmi02-103	bccdc07-H	bccdc08-H	bccdc09-H	bccdc10-H	bccdc12-H	bccdc13-H	bccdc18-TB	bccdc19-TB	bccdc20-TB	bsri19-0h	bsri20-0h	bsri22-0h	bsri23-0h	ucsf37-bact	ucsf23-flu	ucsf41-flu	ucsf47-flu	ucsf48-bact	ucsf49-bact	ucsf50-bact	bsri38-24h	bsri46-0h	jhmi02-105	bsri69-0h	ucsf36-flu	ucsf17-flu	ucsf18-flu	ucsf24-flu	ucsf21-flu	ucsf54-bact	ucsf55-bact	ucsf56-flu	jhmi01-011	jhmi01-067	jhmi01-077	jhmi01-088	jhmi01-115	jhmi01-126	jhmi01-133	jhmi01-072	jhmi01-076	jhmi01-081	jhmi01-101	jhmi01-118	jhmi01-122	jhmi01-124
TREx	TREx3	TREx3	TREx3	TREx3	TREx3	TREx3	TREx3	TREx3	TREx3	TREx3	TREx3	TREx3	TREx3	TREx3	TREx3	TREx3	TREx3	TREx3	TREx3	TREx3	TREx3	TREx4	TREx4	TREx3	TREx4	TREx3	TREx4	TREx4	TREx3	TREx4	TREx4	TREx4	TREx4	TREx3	TREx3	TREx3	TREx3	TREx3	TREx4	TREx4	TREx3	TREx3	TREx3	TREx3	TREx4	TREx4	TREx4
Disease	A-non-Lyme	A-non-Lyme	A-non-Lyme	A-non-Lyme	A-non-Lyme	A-non-Lyme	A-non-Lyme	A-non-Lyme	A-non-Lyme	A-non-Lyme	A-non-Lyme	A-non-Lyme	A-non-Lyme	A-non-Lyme	A-non-Lyme	A-non-Lyme	A-non-Lyme	A-non-Lyme	A-non-Lyme	A-non-Lyme	A-non-Lyme	A-non-Lyme	A-non-Lyme	A-non-Lyme	A-non-Lyme	A-non-Lyme	A-non-Lyme	A-non-Lyme	A-non-Lyme	A-non-Lyme	A-non-Lyme	A-non-Lyme	A-non-Lyme	Lyme	Lyme	Lyme	Lyme	Lyme	Lyme	Lyme	Lyme	Lyme	Lyme	Lyme	Lyme	Lyme	Lyme
Sampletype	A-non-Lyme	A-non-Lyme	A-non-Lyme	A-non-Lyme	A-non-Lyme	A-non-Lyme	A-non-Lyme	A-non-Lyme	A-non-Lyme	A-non-Lyme	A-non-Lyme	A-non-Lyme	A-non-Lyme	A-non-Lyme	A-non-Lyme	A-non-Lyme	A-non-Lyme	A-non-Lyme	A-non-Lyme	A-non-Lyme	A-non-Lyme	A-non-Lyme	A-non-Lyme	A-non-Lyme	A-non-Lyme	A-non-Lyme	A-non-Lyme	A-non-Lyme	A-non-Lyme	A-non-Lyme	A-non-Lyme	A-non-Lyme	A-non-Lyme	seroneg	seroneg	seroneg	seroneg	seroneg	seroneg	seroneg	seroneg	seroneg	seroneg	seroneg	seroneg	seroneg	seroneg
Origin	JHMI	BCCDC	BCCDC	BCCDC	BCCDC	BCCDC	BCCDC	BCCDC	BCCDC	BCCDC	BSRI	BSRI	BSRI	BSRI	UCSF	UCSF	UCSF	UCSF	UCSF	UCSF	UCSF	BSRI	BSRI	JHMI	BSRI	UCSF	UCSF	UCSF	UCSF	UCSF	UCSF	UCSF	UCSF	JHMI	JHMI	JHMI	JHMI	JHMI	JHMI	JHMI	JHMI	JHMI	JHMI	JHMI	JHMI	JHMI	JHMI
Serology	0	unknown	unknown	unknown	unknown	unknown	unknown	unknown	unknown	unknown	unknown	unknown	unknown	unknown	unknown	unknown	unknown	unknown	unknown	unknown	unknown	unknown	unknown	0	unknown	unknown	unknown	unknown	unknown	unknown	unknown	unknown	unknown	0	0	0	0	0	0	0	0	0	0	0	0	0	0
Time	V1	V1	V1	V1	V1	V1	V1	V1	V1	V1	V1	V1	V1	V1	V1	V1	V1	V1	V1	V1	V1	V1	V1	V1	V1	V1	V1	V1	V1	V1	V1	V1	V1	V1	V1	V1	V1	V1	V1	V1	V2	V3	V4	V5	V6	V7	V8
PTLDS	0	0	0	0	0	0	0	0	0	0	0	0	0	0	0	0	0	0	0	0	0	0	0	0	0	0	0	0	0	0	0	0	0	0	0	0	0	0	0	0	0	0	0	0	0	0	0
ANPEP	46.84	147.22	111.66	122.34	30.5	83.45	67.83	73.54	43.59	113.28	126.53	117.89	150.29	55.65	112.86	44.97	19.06	94.71	14.45	14.79	148.12	536.25	325.01	40.25	30.26	74.34	56.61	40.33	86.71	138.17	112.76	90.77	102.25	111.31	72.53	39.75	27.28	35.91	37.03	73.71	62.96	41.29	23.01	11.76	69.97	21.12	24.15
ANXA5	179.31	212.48	157.21	221.83	79.59	122.49	189	110.93	78.51	165.34	146.34	115.33	179.36	80.75	95.1	40.69	47.54	102.06	109.76	114.42	188.45	160.45	52.7	87.63	65.81	55.42	83.25	12.36	21.41	165.8	46.8	24.14	232.88	207.68	346.27	438.26	284.47	230	264.42	92.3	272.45	280.49	293.8	258.56	438.5	212	250.8
ASPM	6.41	3.31	19.63	5.83	23.35	24.73	18.81	11.43	29.12	21.53	6.26	23.07	4.98	10.91	4.11	4.28	2.12	3.8	1.78	10.17	0.05	0	0	4.34	5.67	2.06	6.66	11.87	31.58	10.36	1.03	2.88	29.68	9.05	4.26	6.64	23.45	20.6	2.54	2.17	6.42	21.88	11.16	8.36	4.4	3.37	4.51
AZIN1	823.86	35.33	30.55	34.51	22.4	14.48	40.08	12.98	12.12	25.81	41.37	0	7.47	10.91	113.93	190.6	765.17	157.33	1250.64	222.07	224.66	0.86	0	680.01	2.65	194.02	329.67	88.68	191.63	269.43	251.21	156.35	311.24	27.6	681.13	1008.64	328.49	327.05	156.26	98.61	608.3	439.14	461.18	380.71	432.47	113.37	271.98
BST1	52.78	81.09	47.22	55.12	4.77	29.61	51.18	19.16	30.8	27.43	36.5	61.51	91.34	86.21	193.53	191.67	39.85	139.8	24.99	66.9	552.08	47.19	45.18	59.18	15.04	182.61	236.43	125.24	31.05	72.54	83.91	33.81	103.87	28.05	102.51	91.18	83.2	65.51	72.86	117.04	110.7	69.4	53.57	124.53	106.26	96.84	42.46
BUB1B	1.7	0	1.48	0.9	0	0.81	1.23	0.62	2.02	0.74	0	0	4.98	0	1.23	1.07	1.73	0.1	2.08	5.93	0.14	0	0	1.51	0.66	1.75	0	0.37	0	0	0.08	2.48	9.94	0.45	0.89	0.5	1.91	2.35	0.3	0.67	1.06	1.98	0.7	1.02	0.88	0.26	0.38
C3orf14	6.06	7.83	24.44	18.82	19.54	15.62	18.5	24.1	15.82	6.49	20.51	2.56	18.27	45.83	0.95	2.14	32.72	3.7	43.79	1.54	1.36	18.02	20.08	6.04	5.48	0	0	1.15	2.14	0	0.08	0.28	4.21	28.51	13.88	13	8.14	8.79	4.23	0.32	7.53	13.91	6.76	12.11	16.41	12.76	9.54
CASC5	4.9	1.04	5.56	3.14	2.38	5.04	3.39	1.55	5.3	5.75	1.04	15.38	0	0	3.76	2.14	241.79	1.9	229.68	11.71	1.83	0	21.33	3.86	1.51	0.51	59.94	1.76	3.75	0	0.32	3.12	38.23	4.98	6.88	4.5	9.81	15.52	4.41	2.01	3.68	14.97	10.49	8.28	5.67	3.17	4.4
CASP1	268.47	547.29	789	675.36	546.63	571.95	592.59	552.19	491.45	616.98	489.09	968.73	999.75	853.34	59.51	278.4	80.05	681.29	107.8	95.55	84.24	302.87	372.69	289.13	170.21	491.68	313.02	626.1	270.31	307.43	132.37	32.09	172.33	759.24	534.77	645.76	521.02	377.25	451.58	76.23	506.59	552.19	533.74	640.95	593.53	548.14	528.96
CAV1	0.54	0.87	2.59	4.93	0	2.6	0	1.24	0.5	5.6	0	0	4.98	0	0.59	2.14	0.48	0.93	2.39	1.54	0.7	0	0	0.77	0.38	0	13.32	1.51	61.02	0	0.36	0.24	6.06	3.17	1.89	1.71	12.6	22.63	0.79	0.12	1.33	60.16	4.54	0.86	3.56	0.66	5.24
CCDC130	13.86	3.65	7.96	25.54	54.81	10.74	13.87	10.82	7.83	4.28	46.93	166.58	58.13	28.37	9.41	228.08	63.41	9.77	7.66	28.77	19.65	64.35	41.41	13.12	1.61	12.75	6.66	23.29	62.63	10.36	5.12	5.92	12.62	7.24	8.03	2.41	5.01	7.18	3.44	1.54	7.93	5.91	5.17	4.73	8.31	3.01	11.11
CCNB1	17.34	7.66	33.33	7.62	23.83	55.96	17.88	22.56	37.2	36.28	16.69	0	0	25.1	6.13	6.42	44.78	10.03	33.38	15.02	3.56	0	1.25	11.83	5.3	4.52	16.65	2.25	2.14	6.91	0.08	6.87	30.6	11.31	17.06	18.17	63.64	48.49	8.71	4.85	16.25	57	24.12	26.84	27.84	16.39	30.4
CD3D	1048.62	149.48	322.93	217.35	726.3	133.55	192.7	211.67	196.92	394.41	1125.9	561.25	835.34	283.72	19.93	292.32	52.04	125.19	179.52	323.36	28.23	815.96	1231.02	1016.65	80.47	55.93	606.06	195.24	179.85	345.42	12.78	5.16	208.85	623.05	1068.59	839.41	699.01	827.02	368.85	7.09	829.47	530.63	638.77	481.02	1369.11	192	1656.85
CD55	241.32	231.97	125.17	192.7	194.44	52.87	183.76	107.84	114.2	155.9	174.85	417.73	308.89	207.33	173.6	686.37	447.53	213.78	478.84	144.15	814.45	344.92	217.09	253.41	25.15	807.84	522.81	97.23	764.37	210.71	185.8	77.9	139.23	100.45	168.93	385.24	55.64	102.97	47.76	49.36	246.85	214.14	151.8	149.73	94.12	42.77	70.03
CDCA2	0.81	0.17	3.33	0	0	6.83	4.01	2.16	5.72	3.39	0	0	0	0	1.11	127.42	0.17	0.93	0.18	1.46	1.27	0	0	0.74	0.09	3.6	83.25	1.56	77.08	48.36	0.52	1.08	6.01	0.9	0.96	0.39	3.34	4.24	0.19	0.63	0.4	4.31	1.4	2.5	1.1	1.55	0.63
CDCA5	1.04	0.17	0.56	2.24	2.86	2.11	4.01	0	2.69	2.06	0	0	0	0	3.16	1.07	0.26	0.72	1.59	5.78	0.38	0	0	0.68	0	0	0	1.31	37.47	0	0.08	1.88	7.58	0.9	0.56	0.16	2.37	4.62	0.64	0.98	1.06	2.95	0.89	1.21	4.27	1.29	0.84
CENPF	12.86	2.26	21.11	12.55	5.72	35.14	26.21	19.47	40.39	21.39	15.99	0	0	24.01	5.93	3.21	12.1	6.58	9.13	14.48	2.02	0.86	52.7	9.61	3.69	9.15	13.32	7.41	0.54	6.91	1.63	7.47	49.05	15.84	10.88	11.68	31.14	26.28	9.42	3.86	12.31	47.52	20.06	14.41	12.97	6.84	10.76
CEP55	1.7	0.7	3.15	2.69	0	8.3	3.39	3.4	7.24	5.9	3.13	0	0	0	1.03	20.34	0.48	1.08	0.06	2.2	0	0	0	1.67	0.38	0	0	0.74	0	0	0.12	0.64	6.61	0.45	1.81	1.75	8.84	7.53	1.27	1.1	1.33	9.24	3.4	2.34	3.74	2.31	0.98
CKAP4	121.78	181.33	144.62	121.9	57.19	68.32	118.7	73.85	59.58	165.2	75.08	115.33	93.83	265.17	115.94	106.01	394.23	453.37	611.45	72.17	222.03	190.48	253.48	84.23	58.34	494.66	86.58	84.99	76.01	262.52	181.95	182.25	222.07	168.32	145.32	231.26	94.65	124.13	51.05	385.96	136.07	142.4	90.88	103.05	148.09	72.09	35.19
CR1	63.21	224.83	61.48	124.59	139.16	53.52	105.14	116.49	43.59	62.69	77.17	135.83	131.2	53.47	222.51	83.52	107.41	139.49	9.43	60.08	288.68	79.79	102.9	79.82	72.15	278.12	66.6	31.65	117.76	207.25	736.33	54.12	105.72	17.19	58.25	22.82	21.37	46.81	6.58	361.42	22.49	19.52	10.16	53.44	26.48	18.21	20.13
CXCL10	76.57	5.74	8.33	100.83	14.77	95.49	66.91	11.43	300.17	82.75	3.82	0	0.83	0	0.04	3.21	0.39	2.98	1.22	1.23	0.19	0	0	21.38	1.23	4.22	16.65	15.31	1.61	6.91	0.24	0.8	11.37	3.62	5.18	68.31	6.92	1.19	6.51	0.32	113.26	27.79	31.77	13.75	3.3	79.59	1.61
CXCL9	0.35	1.04	4.07	11.65	2.38	20.82	5.24	2.16	24.57	4.72	1.04	0	0	0	0	2.14	0	0	0	0.19	0.05	0	0	0.16	0.19	0	0	0.45	0	0	0	0.04	0.23	4.52	0.11	0.39	0.7	0.14	0	0	0.35	0.03	0.37	0	0.35	0.56	0.1
DEFA5	1161.91	164.97	102.77	247.38	993.66	495.33	110.38	1890.49	1292.84	838.82	8.34	48.69	34.04	116.76	5274.69	490.42	88.3	97.43	90.28	4537.8	287.65	58.34	119.21	1861.99	7106.79	395.54	306.36	67.22	296.01	1122.63	166.43	5800.23	1065.83	742.5	439.67	132.47	1364.79	2283.16	4334.77	5473.97	411.52	997.03	2198.83	252.23	205.39	862.96	1546.08
DRAM1	111.16	84.4	38.33	131.31	36.7	25.86	128.57	49.13	32.06	123.16	41.71	0	9.13	12	5.65	57.82	40.28	11.16	61.19	15.17	17.82	4.29	16.31	52.01	5.2	5.14	79.92	8.19	4.82	20.73	11.83	7.83	17.8	20.81	24.68	119.67	20.84	13.14	10.66	6.78	47.69	52.6	30.48	18.32	16.27	14.64	9.44
ECT2	10.7	6.61	20.18	15.69	15.73	27.98	11.1	26.27	19.19	16.81	28.16	0	12.46	0	6.05	5.35	14.22	8.74	16.6	16.52	6.33	13.73	0	9.13	2.36	1.75	16.65	2.33	2.14	3.45	1.71	15.19	52	16.74	16.32	11.1	17.36	24.31	9.42	2.52	12.97	25.01	16.14	10.82	10.91	4.73	15.66
EIF2D	47.76	51.68	51.48	53.78	118.67	28.47	81.7	74.16	28.44	52.66	134.52	41	118.74	100.39	4.47	6.42	66.69	4.52	58.74	18.49	4.08	38.61	35.14	33.75	18.06	2.88	16.65	11.79	3.75	3.45	1.19	1.24	17.01	141.17	38.75	26.12	32.61	31.32	17.02	0.75	32.63	32.19	26.52	22.66	49.92	9.45	30.72
FABP5	78.15	157.49	288.68	170.74	299.29	307.12	345.01	170.57	251.28	304.73	272.53	89.7	111.27	289.18	48.88	21.42	162.78	37.22	177.5	81.92	76.26	447.88	430.42	47.06	41.61	37.22	36.63	24.44	55.67	24.18	7.38	7.27	120.65	232.57	100.29	80.39	169.39	174.82	77.57	13.59	84.48	233.66	117.07	85.82	179.31	93.41	119.97
FANCI	1.2	0	0.93	1.34	3.34	1.95	1.54	0	0.67	0.29	1.04	0	2.49	0	0.2	0	1.95	0.57	2.2	0.96	0.14	0	0	1.77	0	0	3.33	0.86	0	0	0.24	0.48	1.62	1.36	1.78	1.28	1.71	1.96	0.94	0.08	1.11	1.45	0.78	3.13	0.62	0.43	1.33
FDX1L	3.71	0.17	0.56	2.24	7.63	0.98	1.54	2.16	1.94	0.15	2.78	0	18.27	6.55	2.21	0	17.76	2.88	21.56	3.35	1.22	0	25.1	2.19	0.09	1.13	3.33	3.48	50.32	0	0.32	1.24	1.85	0.45	1.55	0.97	1.32	2.52	1.05	0.24	0.89	1.98	1.29	1.45	10.47	2.12	3.42
FPR2	105.95	150	87.4	88.29	20.49	77.11	82.63	73.23	102.58	177.44	60.48	7.69	13.29	19.64	30.37	342.65	39.03	232.75	50.1	9.55	110.13	28.31	6.27	104.09	18.16	98.71	96.57	457.67	209.29	48.36	160.28	58.51	30.97	55.65	117.2	256.53	76.17	95.82	37.96	47.67	143.99	211.69	83.05	138.95	38.57	164.1	28.79
GBP2	258.39	206.91	257.94	298.47	229.71	430.43	325.58	271.92	343.34	318	320.84	297.28	167.73	160.41	56.31	87.8	321.88	280.62	204.33	166.92	144.6	229.09	95.37	324.68	43.5	171.4	183.15	356.47	177.18	145.08	332.82	85.45	306.11	202.71	468.64	365.6	457.79	263.18	175.22	53.34	314.64	363.36	294.83	633.09	304.44	433.35	294.73
GBP4	191.09	56.03	123.51	172.54	197.3	268.57	160.02	156.36	214.34	118.15	203	25.63	104.63	147.32	16.49	43.9	156.16	107.2	120.11	151.43	49.15	53.2	2.51	203.39	17.68	73.21	116.55	81.31	142.38	196.89	30.52	38.89	315.44	161.98	274.4	229.05	248.98	142.56	124.13	3.43	201.25	193.46	257.82	370.16	192.07	389.75	245.98
GPR15	37.69	67	23.7	47.5	68.63	25.86	37.92	70.14	88.95	6.19	194.31	69.2	54.8	37.1	1.86	4.28	0.82	1.18	4.65	14.21	1.13	22.31	109.17	19.38	80.19	0	3.33	1.88	2.14	200.35	0.2	0.32	5.45	32.13	9.58	4.77	14.23	5.71	4.41	1.18	8.32	8.45	16.11	15.51	49.08	21.42	24.39
GPX3	1	0.35	0.37	0	0	0.16	3.7	0.31	0	0.74	3.82	0	1.66	0	0.55	1.07	0	0.46	0	1.08	0.84	0	0	0.68	0.76	0	0	0.33	0	0	0.04	0.96	0.69	0	0.74	0.7	0.1	0.07	0.37	0.28	0.44	0.38	0.55	0	0.88	0.17	0.52
GRN	214.76	218.39	216.09	251.41	337.89	204.8	229.08	161.92	205.84	150.15	299.29	873.91	744	332.82	465.35	414.39	157.03	451.62	72.64	640.28	995.4	974.69	259.76	172.85	144.11	330.25	376.29	209.57	349.53	414.51	178.61	132.69	616.23	85.97	165.75	84.11	168.42	172.79	66.01	220.46	237.6	112.37	61.21	154.65	240.93	194.64	122.34
HMBS	6.22	2.78	5.37	11.65	18.59	6.67	9.87	8.96	7.83	7.82	11.12	10.25	10.79	2.18	1.54	2.14	6.48	0.77	8.57	1.19	1.88	7.72	0	5.11	2.27	0	3.33	10.11	18.2	0	0.87	0.4	1.85	9.5	5.22	3.03	9.6	7.74	6.17	1.14	6.07	6.7	6.65	4.49	13.06	2.64	6.15
ICAM1	432.76	82.14	67.59	131.76	170.61	32.86	184.37	59.02	71.28	119.62	83.43	99.95	35.71	170.23	239.6	344.79	645.75	503.81	177.62	232.35	516.3	103.82	161.88	399.52	9.17	497.54	243.09	74.67	159.51	234.89	1127.57	485.21	666.25	6.79	108.46	213.25	22.27	23.3	9.57	221.37	188.36	204.27	118.69	28.95	42.18	40.06	16.95
IFI27	0.39	0	7.41	1.34	0.48	31.4	7.4	1.24	89.88	7.37	0	2.56	6.64	0	187.04	68.53	17.68	213.88	164.7	145.04	121.01	9.44	0	1.8	0.38	117.01	39.96	116.07	4.82	41.45	0.48	0.12	170.16	0.45	0.3	0.23	1.53	3.4	1.16	2.48	0.44	1.71	1.66	1.8	0.48	147.81	2.03
IFRD1	73.71	52.38	48.14	107.56	122	37.74	84.79	73.23	31.81	57.38	68.83	17.94	28.23	6.55	30.33	19.27	110.43	124.73	215.11	31.23	31.8	54.91	96.62	56.74	11.82	111.66	53.28	22.39	78.69	31.09	57.63	23.18	56.58	46.6	62.58	81.51	40.92	57.95	16.16	6.62	73.77	45.39	38.05	42.34	34.92	15.53	32.08
IGSF6	416.01	533.89	611.24	571.39	312.63	514.04	479.13	551.26	326.51	525.68	350.74	197.33	342.94	1062.85	76.36	247.35	123.14	304.53	49.98	81.49	117.44	83.23	47.68	375.57	113.19	323.98	1118.88	157.78	55.67	300.52	800.98	92.73	133.18	378.26	451.55	676.23	519.35	282.87	382.42	205.96	807.82	510.19	442.71	631.65	467.97	506	316.36
ITGAM	63.21	134.86	75.92	111.14	82.45	52.54	146.45	96.1	64.46	49.85	147.73	140.95	215.06	208.42	134.17	244.14	48.11	111.42	29.89	126.48	276.77	207.64	48.94	44.78	46.81	115.98	56.61	73.69	143.45	51.81	133.01	94	115.98	67.87	109.61	58.49	99.03	105.31	54.64	79.3	110.3	43.38	28.96	85.43	136.74	68.68	92.64
ITGB7	60.58	6.61	9.26	21.06	27.16	8.95	21.27	21.63	11.53	13.42	48.67	69.2	36.54	2.18	6.29	64.25	40.76	19.69	56.9	39.55	15.99	27.46	101.64	91.1	5.86	5.55	116.55	19.82	32.65	75.99	3.14	1.84	30.23	42.98	65.76	25.04	38.42	59.35	14.32	0.63	39.14	38.01	24.27	33.05	85.1	26.87	59.55
JMJD6	27.22	26.8	29.44	41.68	48.61	20.82	65.36	27.19	14.64	36.28	67.09	20.5	62.28	5.46	19.06	62.11	39.72	22.73	30.2	27.46	46.1	178.46	202.03	25.07	11.16	49.04	13.32	16.58	5.89	17.27	51.88	8.55	14.01	16.74	13.51	13.86	7.1	9.67	1.16	7.05	11.11	7.44	3.58	6.56	13.85	3.64	6.85
KCNJ2	136.73	64.91	31.85	161.78	44.8	28.3	110.99	52.53	52.17	115.34	67.78	0	11.63	0	4.39	29.98	9.73	26.02	5.94	2.16	8.68	0	0	174.72	2.93	20.05	23.31	108.16	62.63	86.36	94.63	39.17	18.12	6.33	10.81	143.96	5.5	7.39	4.53	2.4	108.97	59.3	30.03	9.57	3.61	34.74	3.11
KIF2C	0.77	0.17	4.63	6.72	0	4.55	7.4	2.47	4.97	2.51	2.09	0	0	0	1.23	0	0.48	0.21	1.47	1.62	0.19	0	0	0.55	0.28	0	6.66	0.25	0	0	0.04	0.92	4.3	1.81	0.93	0.47	3.9	3.75	0.11	0.55	0.71	4.58	1.44	1.88	1.54	0.73	0.91
KIF4A	0.73	1.57	6.85	0	0	16.76	10.79	4.02	10.77	3.24	5.91	0	9.13	0	1.66	0	0.69	0	1.53	1.81	0.42	0	0	0.48	0.28	0	0	1.51	0	0	0.04	0.32	2.68	0	0.07	0.31	2.16	3.33	0.19	0.71	0.97	2.19	1.37	1.13	1.58	0.86	0.03
LDLR	18.3	67	45.18	39.44	3.34	25.86	59.51	31.83	19.19	22.57	36.15	76.88	31.55	19.64	16.92	12.85	18.02	15.89	16.23	35.59	43.2	96.95	135.53	20.28	15.7	22.11	163.17	6.51	2.14	13.82	46.28	9.23	48.21	14.93	18.17	21.23	12.91	17.17	8.98	59.65	37.99	32.99	18.1	9.65	21.73	15.44	10.59
LMNA	66.37	9.4	16.67	25.1	48.61	11.55	51.18	37.08	15.23	10.91	91.77	156.33	79.71	41.47	166.68	34.26	234.57	68.79	67.68	256.27	266.17	1305.88	1912.41	30.25	1.13	127.49	306.36	10.64	20.34	241.8	22.74	45.48	137.66	2.71	13.54	9.2	11.76	22.77	4.64	5.67	13.9	15.36	7.98	2.62	38.26	8.76	17.96
MLF1IP	65.14	34.11	18.89	86.04	4.29	16.92	80.78	22.56	44.1	60.47	24.33	0	11.63	0	14.16	10.71	55.89	9.15	75.95	19.3	3	0	0	46.61	2.17	2.36	3.33	1.97	3.21	17.27	10.95	11.99	28.98	5.43	8.55	17.7	7.31	10.65	1.98	1.89	17.67	17.93	8.57	4.61	6.25	3.37	3.98
MXD1	2.12	80.74	64.07	110.24	81.02	36.11	106.68	83.74	35.34	84.07	76.13	15.38	49.82	19.64	2.49	3.21	4.19	6.12	2.88	0.89	4.78	36.04	31.37	2.86	9.93	37.32	3.33	1.35	0.54	3.45	15.4	7.27	4.48	14.03	5.03	4.23	0.94	1.51	0.15	0.63	2.92	2.66	1	1.52	0	0.89	0.66
MYBL2	2.09	1.22	8.15	0.9	0	12.04	5.86	2.16	9.85	7.96	6.95	51.26	0.83	12	2.41	165.97	8.77	0.1	15.92	6.59	0.61	0	1.25	1.54	0.66	0	6.66	3.6	104.91	0	0.64	1.44	18.58	0.45	0.33	0.35	7.48	12.79	0.75	0.43	0.89	10.75	0.63	4.57	2.81	1.82	0.7
NCF1	406.55	302.79	381.82	314.15	789.69	361.62	566.38	122.06	545.31	297.06	130.01	963.61	523.96	780.23	255.69	1778.56	722.21	748.65	390.71	144.04	614.74	374.95	634.96	435.37	86.43	1415.7	905.76	1628.35	2315.06	580.31	601.29	840.44	556.74	182.34	143.07	166.59	209.06	165.82	90.81	142.93	399.7	163.43	82.97	241.57	190.57	451.13	109.69
NIF3L1	0.73	4.87	10	3.14	28.12	3.74	8.02	12.98	6.14	3.1	16.34	0	15.78	10.91	0	0	0.65	0	1.1	0.04	0	0	0	1	3.88	0	0	0	0.54	10.36	0	0.04	0.18	36.65	2.52	1.75	2.23	2.07	0.97	0	1.37	2.39	1.66	2.11	1.8	0.33	1.99
NUSAP1	11.78	4.87	23.33	11.2	18.11	31.56	26.52	18.85	23.98	20.65	11.82	7.69	0	34.92	7	43.9	18.07	5.45	16.05	30.16	7.97	0	1.25	10.83	7.19	5.66	9.99	11.71	150.95	0	1.98	6.79	59.82	24.89	18.36	16.96	34.41	29.78	6.81	4.37	7.75	34.52	24.34	23.32	19.66	9.19	14.89
OAS2	81.39	39.68	100.18	95.9	107.23	130.46	71.84	86.83	116.47	63.87	157.47	112.76	156.94	37.1	22.42	36.41	184.22	194.96	69.27	40.98	42.21	9.44	22.59	85.83	19.29	76.6	36.63	127.12	102.77	131.26	3.73	1.28	83.62	138	119.09	79.65	116.85	75.18	77.38	5.2	123.05	93.38	83.08	155.67	118.13	138.42	152.95
ORC1	1.97	0	1.85	0.9	0	2.44	3.08	1.85	1.77	2.51	0.7	0	2.49	0	0.87	0	8.34	0.21	7.1	3.31	0.56	0	0	2.03	0.28	0	0	0.37	0	0	0.08	0.6	5.13	0.45	1.33	1.94	3.1	2.14	0.67	0.79	1.15	1.65	0.26	1.68	1.5	0.73	0.91
PLBD1	341.79	2676.06	1998.52	1042.39	473.72	801.48	934.2	943.39	583.52	985.87	803.32	548.44	734.04	1245.09	661.37	501.12	117.22	328.08	117.84	234.43	965.52	613.47	126.74	209.53	815.22	504.12	442.89	126.34	164.86	742.66	336.95	170.34	466.46	1111.71	712.03	796.21	700.3	890.68	691.95	702.74	771.38	636.06	716.68	692.94	702.78	1196.53	412.35
PLK1	9.07	5.92	36.29	24.65	33.36	48.96	27.75	22.56	61.6	32.45	35.8	15.38	53.97	70.93	9.13	0	18.72	6.58	46.73	11.86	2.16	30.03	42.67	12.09	7.47	7.51	6.66	12.57	28.37	307.43	1.31	6.08	32.82	10.86	4.22	1.67	13.12	18.74	2.54	8.63	7.35	20.88	4.73	3.95	14.78	6.64	11.85
POMT1	11.24	4.18	4.44	6.72	23.35	2.28	6.47	5.56	2.95	4.13	22.25	0	2.49	0	0.63	7.5	2.77	0.67	3.67	1.58	0.14	0	10.04	11.67	0.47	0	3.33	2.42	0	0	0.67	0.2	1.85	7.69	9.95	6.25	5.92	5.89	2.99	0.35	8.59	5.52	2.62	3.87	7.96	2.21	7.93
PSME1	636.29	532.5	911.4	783.36	1167.14	911.77	965.65	858.41	826.8	989.7	1400.17	1030.24	1127.63	760.58	138.52	460.43	797.33	327.72	915.43	517.69	321.37	767.91	857.07	692.93	231.96	314.93	486.18	286.01	415.91	459.41	148.33	98.16	792.03	1804.44	964.12	547.95	986.54	888.26	560.75	136.62	934.72	1232.81	1155.7	418.52	1698.27	964.3	1394.9
RAB12	113.33	133.65	100.18	169.85	126.29	71.41	144.91	126.07	61.52	112.98	190.14	28.19	23.25	24.01	17.91	62.11	227.7	16.4	374.54	99.09	51.5	65.21	306.19	89.88	20.33	8.02	39.96	64.77	54.6	24.18	16.27	24.54	137.66	113.57	66.06	85.35	37.89	38.29	12.16	1.02	84.44	46.07	43.74	53.67	30.3	19.24	31.66
RAD51	0.39	1.04	0.74	0	0	2.28	2.77	4.02	3.2	1.62	1.04	0	0	0	0.16	0	6.87	0.51	5.39	0.15	0	0	1.25	0.71	0	0	0	0	0.54	0	0	0.08	0.55	1.36	0.89	0.54	2.85	2.14	0.26	0.04	0.62	2.78	1.63	2.38	2.02	1.09	0.56
RRM2	15.64	10.09	115.73	33.61	28.12	174.71	76.77	63.04	162.16	132.6	29.55	0	17.44	49.11	16.73	155.26	2.85	9.2	5.45	29.92	4.88	10.3	0	13.89	18.44	3.08	73.26	64.6	220	31.09	3.93	18.11	73.78	24.89	19.65	18.4	105.47	121.67	7.97	7.09	12.93	83.61	31.03	52.27	39.01	25.65	18.17
SHCBP1	4.52	2.78	14.44	12.55	12.87	24.89	17.27	3.71	17.08	17.4	1.74	25.63	11.63	29.46	9.02	2.14	10.98	3.6	9.98	14.1	1.45	0	0	2.86	3.4	1.85	3.33	3.52	0.54	10.36	1.43	9.63	26.07	5.43	5.03	5.78	21.02	26.31	4.3	2.52	3.94	35.38	6.91	10.86	6.82	3.73	5.56
SIRPD	6.29	18.97	11.48	2.24	6.2	7.97	11.1	5.87	14.22	7.52	7.3	0	8.3	0	3.76	20.34	1.9	8.89	0.18	2.93	6.19	0.86	0	7.97	9.74	6.68	3.33	6.06	1.07	6.91	4.84	0.84	5.08	9.5	19.65	23.09	21.89	27.29	8.15	6.19	12.71	9.1	12.52	27.31	20.32	56.35	10.48
SLC25A37	350.29	229.88	143.32	115.62	170.14	76.13	209.96	276.25	291.51	418.6	54.92	302.41	198.46	277.17	489.12	569.65	539.46	1554.93	1486.39	169.88	1239.1	121.84	181.96	295.4	75.37	968.34	942.39	2429.02	489.78	411.05	2317.85	673.5	485.74	147.5	256.93	234.71	134.32	264.09	434.48	802.02	205.32	302.56	248.69	106.13	125.26	174.88	195.41
SOCS3	113.06	76.39	80.92	90.53	89.6	41.16	181.6	27.81	45.86	91.74	65	164.02	293.12	183.33	38.75	37.48	10.37	10.69	9.37	8.4	237	273.7	205.8	45.2	28.37	31.67	46.62	4.22	16.06	38	51.52	4.32	8.97	49.32	64.32	64.9	17.02	40.32	1.87	15.05	30.42	22.27	20.47	55.94	25.91	16	3.95
SORT1	37.22	196.82	130.54	57.36	77.68	153.07	97.12	63.04	101.91	97.35	98.37	251.15	151.13	189.87	42.39	92.09	25.63	31.26	9.43	55.23	86.49	48.91	26.35	42.11	43.12	43.9	29.97	47.37	8.56	214.16	74.38	28.58	89.49	104.07	150.02	93.39	152.17	100.3	120.17	158.84	112.95	82.1	48.25	199.96	145.98	144.5	85.65
SPAG5	5.68	6.79	19.07	19.72	21.45	21.8	11.41	7.73	12.62	21.39	24.33	0	6.64	13.09	2.17	1.07	24.68	1.75	22.97	8.59	1.45	0	106.66	2.99	5.11	1.54	39.96	0.9	0.54	13.82	0.12	1.96	9.71	13.57	7.25	12.58	10.13	13.03	4.15	0.75	5.8	14.56	9.6	5.55	4.49	2.38	7.44
STAB1	5.68	6.09	5.56	6.27	2.86	3.42	8.02	3.09	3.7	4.57	10.43	46.13	23.25	1.09	15.74	6.42	0.26	2.83	0.18	7.97	18.24	19.73	18.82	4.95	1.42	3.7	3.33	2.95	0.54	6.91	1.63	2.84	5.41	0.45	3.63	2.37	0.7	1.47	0.52	0.08	4.38	0.74	0.85	1.56	3.47	1.72	0.52
STAT1	243.02	225.88	357.19	420.81	630.03	974.56	299.07	549.72	824.53	314.91	542.62	468.99	404.38	193.15	42.47	125.28	1296.59	287.51	681.95	138.72	71.81	318.32	222.11	469.83	99.1	152.79	236.43	907.52	190.02	262.52	178.89	70.7	273.47	653.36	376.5	338.19	442.17	280.24	195.9	36.13	310.7	318.62	409.98	883.49	262.79	487.55	348.23
STEAP4	195.76	377.1	114.43	138.48	93.89	56.28	299.38	102.9	83.23	150.3	194.66	48.69	42.35	96.03	16.33	108.15	11.71	143.81	3.55	4.39	21.29	2.57	1.25	102.2	28.65	157.93	63.27	332.6	253.18	476.68	387.2	29.94	24.64	77.82	125.27	128.67	79.27	63.69	34.56	36.09	79.66	128.79	48.47	142.11	35.85	25.32	27.26
SYTL1	14.9	1.39	1.3	3.14	2.86	1.63	4.32	4.64	1.68	2.21	12.17	17.94	20.76	0	4.19	40.69	16.86	2.57	8.64	9.24	6.28	46.33	10.04	12.96	0	20.56	6.66	3.81	67.44	3.45	4.09	1.72	4.72	1.81	6.18	0.97	4.38	6.94	1.35	0.83	4.21	3.34	1.66	4.53	4.57	1.52	5.28
TBP	21.97	5.57	10	11.2	23.83	7.32	6.17	18.54	4.8	6.05	23.98	0	19.1	0	1.46	8.57	23.56	4.88	42.45	8.47	1.92	12.01	1.25	13.86	2.93	0.41	26.64	5.24	2.68	10.36	0.87	1.8	12.02	34.84	44.56	51.43	27.63	26.87	19.71	1.5	30.55	35.29	44.77	30.43	31.45	7.07	42.11
TLR2	72.78	181.85	151.65	111.59	63.38	116.8	81.09	91.77	99.38	90.12	67.78	56.38	51.48	173.51	22.26	82.45	36.57	93.01	13.96	11.4	42.59	1.72	0	78.41	15.04	93.26	39.96	85.03	77.08	317.79	181.59	34.29	36.89	51.58	96.33	148.43	89.01	74.97	71.85	52.44	181.14	144.62	78.02	153.83	77.19	130.03	82.54
TNFSF10	159.54	63.17	136.65	64.98	109.14	240.59	70.91	81.27	147.6	51.18	60.14	79.45	161.92	209.52	41.17	268.77	163.25	848.34	91.08	152.24	114.96	26.6	0	190.44	18.82	334.36	163.17	236.88	100.1	324.7	280.03	76.22	505.66	155.2	382.09	252.26	637.14	285.22	527.27	106.88	298.97	399.21	349.18	1155.25	368.7	1043.79	604.31
TNFSF13B	31.74	56.9	53.14	55.12	13.82	56.12	26.82	76.32	20.2	33.19	44.49	23.07	46.5	30.55	10.87	23.56	22.74	99.18	11.82	12.17	30.72	5.15	0	15.72	20.52	63.03	23.31	22.15	8.03	24.18	40.72	5.56	29.31	52.94	100.84	64.55	86.54	55.77	45.7	20.6	61.5	37.77	42.37	118.01	60.08	84.91	39.8
TPX2	1.04	0.35	5.74	3.59	4.29	3.74	3.39	4.33	6.06	2.8	1.39	23.07	4.15	0	0.87	0	0.43	0.46	0.06	3.12	0.14	16.3	0	0.23	0.47	2.06	0	1.56	28.9	0	0.2	1.32	4.02	0.45	0.93	0.39	4.73	3.61	0.64	0.35	1.11	2.51	1.22	3.05	1.58	1.02	1.4
TREM1	133.06	256.16	252.57	250.07	67.67	57.26	247.27	189.11	44.52	223.02	80.3	48.69	44.01	249.89	72.68	50.33	177.43	302.21	31.6	17.68	124.48	321.75	282.34	99.62	50.4	297.45	133.2	144.4	129.54	75.99	244.46	160.19	66.7	100.9	117.57	89.55	24.98	48.91	9.39	5.32	52.25	30.3	25.49	47.19	36.94	7.24	8.88
TTK	3.05	1.04	15.37	3.59	7.63	25.54	5.24	15.45	22.22	13.86	8.69	0	0	30.55	2.41	0	1.73	2.06	2.57	4.16	0	0	0	2.19	0.38	0	3.33	0.53	0.54	0	0.44	2.04	11.51	3.17	1.3	1.82	7.03	6.17	2.32	1.77	2.04	8.24	2.33	2.38	3.47	1.65	1.33
TYMP	12.7	26.1	17.59	13.44	10.96	28.79	15.72	18.85	27.01	6.64	13.21	15.38	13.29	36.01	13.52	250.56	6.61	27.1	4.29	39.09	65.57	27.46	0	18.87	3.12	121.02	83.25	104.68	857.51	20.73	19.85	3.56	28.48	10.41	23.31	6.99	29.26	16.61	16.12	1.06	20.55	9.15	3.66	71.06	37.74	65.28	17.72
TYMS	3.05	0.7	20.55	5.38	9.53	27.33	13.57	6.18	29.87	17.99	10.08	0	2.49	2.18	3.99	12.85	0.86	1.65	0.86	11.44	0.23	10.3	0	3.18	3.5	0	33.3	3.89	13.92	0	0.24	2.32	33.37	6.33	4.48	4.23	21.92	20.71	3.59	3.15	3.63	28.32	9.49	9.06	9.54	8.86	5.24
WARS	47.65	336.9	412	930.81	147.74	1231.58	641.3	465.36	773.37	478.92	312.5	369.04	237.48	253.16	8.78	8.57	216.72	21.39	140.26	55	33.58	129.56	222.11	41.73	78.3	35.99	36.63	55.76	34.26	51.81	14.01	16.95	74.93	360.16	129.37	188.79	142.84	66.92	68.07	3.82	103.88	95.6	98.64	310.98	114.35	345.07	63.36
ZFP161	128.04	41.07	58.33	74.39	105.32	44.57	91.88	72.93	28.19	58.26	168.24	61.51	111.27	53.47	10.08	21.42	164.85	15.48	206.04	63.2	15.01	23.17	0	58.93	20.33	6.68	49.95	2.74	70.66	27.63	7.42	4.2	51.54	147.5	99.84	82.05	73.11	63.2	47.91	2.72	95.6	81.3	90.55	63.48	81.23	21.35	113.82
ZNF276	101.47	43.68	81.66	194.94	157.75	57.91	108.22	157.59	44.43	63.72	243.67	123.01	146.97	123.31	19.5	74.95	90.21	37.43	93.65	72.25	47.7	114.11	46.43	81.88	12.2	31.67	56.61	32.59	43.89	24.18	33.34	11.67	49.69	59.27	49.59	28.33	34.69	45.61	19.71	8	50.92	40.28	35.17	21.13	71.69	13.15	83.06
ZNF384	91.16	20.71	34.07	57.36	132.01	32.7	39.77	80.65	20.2	21.98	87.6	156.33	128.71	38.19	36.22	46.04	265.04	46.84	255.1	136.88	91.51	64.35	96.62	66.74	10.21	68.99	56.61	20.88	146.67	27.63	28.94	26.78	138.4	54.75	89.3	39.51	63.4	74.55	41.7	23.05	87.36	53.54	47.14	48.05	103.49	23.83	93.83

## Sheet: Figures 3 and 4
sample	timepoint	lambda
P1	V1	0.0176152
P1	V2	0.116561
P1	V5	0.0558899
P2	V1	0.704957
P2	V2	0.301672
P2	V5	0.977288
P3	V1
P3	V2	0.814368
P4	V1
P4	V2	0.901373
P5	V1	0.283698
P5	V2	0.359302
P5	V5	0.0471998
P6	V1	0.766923
P6	V2	0.188021
P6	V5	0.0242457
P7	V1	0.872726
P7	V2	0.482532
P8	V1	0.985435
P8	V2	0.870074
P9	V1	0.808142
P9	V2	0.825339
P10	V1	0.612218
P10	V2	0.389994
P10	V5	0.239604
P11	V1	0.6158
P11	V2	0.595364
P11	V5	0.000277099
P12	V1	0.577314
P12	V2	0.28906
P12	V5	0.768395
P13	V1	0.927945
P13	V5	0.0728307
P14	V1	0.408597
P14	V2	0.228165
P14	V5	0.706183
P15	V1	0.706183
P15	V2	0.642732
P15	V5	0.217607
P16	V1	0.854098
P16	V2	0.458013
P17	V1	0.973607
P17	V2	0.859482
P18	V1	0.79981
P18	V2	0.799125
